# Supplementary material for: Integrative Multi-Omics Analysis Reveals Molecular Signatures of Recurrence in Paired Primary and Recurrent High-Grade Serous Ovarian Cancer
Source: Int J Mol Sci. 2026 Jan 18;27(2):948. doi: 10.3390/ijms27020948 (PMC12841704; doi:10.3390/ijms27020948)
Supplement: Supplementary file 1 [file ijms-27-00948-s001.zip]

Archive with 1 entries (1 files):
- ijms-4078295-supplementary.xlsx
