# Supplementary material for: Integrative Multi-Omics Analysis Reveals Molecular Signatures of Recurrence in Paired Primary and Recurrent High-Grade Serous Ovarian Cancer
Source: Int J Mol Sci. 2026 Jan 18;27(2):948. doi: 10.3390/ijms27020948 (PMC12841704; doi:10.3390/ijms27020948)
Supplement: Supplementary file 1 [file ijms-27-00948-s001.zip › ijms-4078295-supplementary.xlsx]

## Sheet: Supplementary Table 1 
Supplementary Table 1. Differentially expressed genes between primary and recurrent high-grade serous ovarian cancer and normalised counts
Ensembl ID	Symbol	p	FDR	log2FC	R_R_01	R_R_02	R_R_03	R_R_04	R_R_05	R_R_06	R_R_07	R_R_08	R_R_09	R_R_10	R_R_11	R_R_12	R_R_13	R_R_14	R_R_15	R_R_16	R_R_17	R_R_18	R_R_19	R_R_20	R_R_21	R_R_22	R_R_23	R_R_24	R_P_01	R_P_02	R_P_03	R_P_04	R_P_05	R_P_06	R_P_07	R_P_08	R_P_09	R_P_10	R_P_11	R_P_12	R_P_13	R_P_14	R_P_15	R_P_16	R_P_17	R_P_18	R_P_19	R_P_20	R_P_21
ENSG00000169894	MUC3A	9.97583e-09	5.6738e-05	1.75102	11.8649	12.0924	14.2006	9.98274	10.327	12.5889	9.11438	9.5131	10.6975	10.8174	7.54496	11.5128	12.9244	14.6144	10.0202	8.44783	14.2646	11.0033	10.3812	12.2235	11.061	9.30986	10.955	11.9504	8.58372	10.1798	9.76219	8.07453	7.62684	10.9012	8.01523	9.64589	11.1644	9.44904	9.20409	8.35639	10.9298	9.72571	9.18566	8.77994	9.78603	9.51451	10.565	8.57876	8.7846
ENSG00000064300	NGFR	1.54128e-08	5.6738e-05	1.77624	7.62004	8.59749	8.62482	11.5422	8.99895	8.53712	6.89476	8.31059	8.38446	11.1676	7.38666	9.42791	8.19057	9.07402	4.31987	9.11036	10.3897	8.97455	8.0244	9.15137	7.88864	8.32361	10.4049	8.34272	6.09566	6.85471	8.57437	7.78265	4.85751	8.53029	6.26432	6.39001	6.13205	7.49206	6.42151	6.56966	5.49301	7.80715	5.96324	7.61739	8.55245	6.56252	8.2018	7.05036	7.45993
ENSG00000172724	CCL19	1.6368e-08	5.6738e-05	2.47015	7.91197	10.3577	7.57807	9.54209	11.052	8.21813	9.02337	7.42584	12.0583	9.10376	6.28161	8.698	8.76953	9.18082	8.37865	10.2815	9.70576	11.4065	11.2184	7.27386	4.4765	4.97344	4.32259	7.30401	5.0848	7.56242	5.81263	4.63957	4.90125	7.953	6.82662	5.54108	8.07017	7.75086	6.07723	5.04484	5.73213	5.19839	4.90414	6.77851	9.10939	5.2784	8.71534	8.79382	6.15082
ENSG00000163687	DNASE1L3	2.58431e-08	7.46521e-05	2.07528	7.83443	7.03915	6.00047	6.69628	6.68955	7.94252	5.55136	4.84191	8.12368	7.37769	4.55222	8.28063	8.68615	7.68413	5.46233	6.23106	10.7229	7.78614	6.98367	8.32725	5.44702	4.66694	8.20047	8.39728	4.81541	5.14611	7.59926	5.91738	4.54873	7.68373	4.72777	4.89638	7.43674	4.37408	5.71551	4.28589	5.05855	6.00391	4.42937	4.3955	5.88581	6.04606	5.12336	5.44535	5.61547
ENSG00000145287	PLAC8	4.16393e-08	0.000103099	1.66665	10.1329	10.0588	9.77194	10.1271	10.5546	10.1395	8.99354	7.44778	12.4619	9.1493	6.91286	9.62048	10.5981	9.99059	8.7692	7.96792	10.2115	11.9951	11.3054	10.1321	7.70667	6.11953	13.2325	10.3525	6.51383	9.18425	10.9512	8.30101	7.5865	8.96316	7.48043	8.72033	10.0545	8.44674	8.53135	7.07503	7.0923	7.60897	7.30123	6.73205	8.43765	8.82912	8.93774	8.80535	7.66159
ENSG00000005513	SOX8	9.92194e-08	0.000214959	1.85553	7.32305	7.69738	6.5028	8.4382	6.65594	7.94766	5.34782	5.85257	7.13077	8.83408	5.37022	7.5302	8.87466	6.08796	5.43153	6.21119	5.27929	7.61431	6.3415	8.5016	5.98431	4.11277	7.622	8.9433	5.63086	5.54195	6.39818	5.10364	4.54873	7.3784	5.73832	5.12798	7.7768	5.896	5.11752	4.55664	5.43943	5.12383	4.69424	5.06	5.60085	5.38586	4.85896	4.48821	5.72677
ENSG00000205978	NYNRIN	1.25527e-07	0.000241738	-1.13391	10.2206	11.7989	12.0684	11.9168	10.7524	10.9633	12.781	12.2826	10.0345	10.3344	12.0795	10.8154	11.3461	13.0214	12.8314	10.8484	12.1582	10.6758	10.9762	10.6174	12.817	11.9448	10.756	11.1713	13.2204	12.5139	13.0807	12.8415	12.2432	12.6262	11.3565	13.2949	11.2947	12.4169	11.3147	11.8885	13.5895	13.0316	12.5974	12.6765	12.3943	12.6238	11.6074	14.0156	13.0992
ENSG00000152270	PDE3B	1.46866e-07	0.000254548	1.2365	10.3843	10.6584	9.50591	10.3827	10.4461	9.61222	8.06906	7.98103	11.6822	11.1855	8.13893	11.1971	9.4144	9.82392	9.19095	10.324	12.089	11.0096	9.96512	10.1944	9.88524	7.97894	10.3884	10.3511	8.0919	8.88897	8.1	8.04273	8.2489	9.81955	8.16167	8.35946	10.0246	8.90326	8.76394	7.82863	7.89108	9.909	7.61961	8.07999	10.6623	8.50956	9.41434	9.44074	9.1329
ENSG00000124006	OBSL1	2.74479e-07	0.000427625	-1.22259	9.95783	12.0204	13.2527	12.4225	11.9474	11.0963	9.11186	12.2714	11.3506	11.7393	13.4677	12.5303	10.5813	12.6794	13.221	12.0962	11.8933	10.398	9.64852	9.66408	13.6885	12.1354	10.6343	10.7576	12.8177	12.2116	13.8448	13.1798	13.0142	12.7049	12.167	12.3634	12.4131	13.1443	14.1253	13.2685	10.5733	13.128	13.3453	13.8767	12.4633	12.1074	11.7848	14.7332	13.2973
ENSG00000113657	DPYSL3	3.01617e-07	0.000427625	-1.1784	9.96511	13.3548	13.302	12.5023	12.3437	9.80407	10.8662	14.1537	11.21	11.2524	12.1093	10.7948	10.7628	13.9673	11.62	12.7593	13.5526	12.5035	11.9716	9.70537	12.9521	12.932	10.8944	10.7803	13.0127	14.3702	13.9556	13.6556	13.1679	11.8921	13.0681	12.9321	11.6422	13.2721	11.3807	13.476	12.7667	14.1651	12.4825	13.3956	13.1874	13.2025	13.3982	13.5079	13.3273
ENSG00000169515	CCDC8	3.30839e-07	0.000427625	-1.28673	9.56133	10.2776	10.1284	10.4777	10.4955	7.41304	10.0333	10.3222	8.68368	9.34945	11.6726	9.90578	7.72746	10.831	10.8395	10.068	8.35044	8.11967	8.36395	7.56256	11.8656	10.7732	7.07697	9.37141	11.8748	10.197	11.4163	11.5458	11.2444	9.95685	10.4146	9.65281	10.174	10.6998	11.1699	11.8621	9.49897	10.6857	11.313	11.9634	8.9072	10.0998	10.0826	11.8751	11.7319
ENSG00000139193	CD27	3.73575e-07	0.000427625	1.54459	8.16718	8.48387	6.42244	7.88024	9.45076	7.80199	7.32086	5.63184	10.1857	8.12844	5.63606	7.44289	8.74121	7.85341	8.2264	9.17966	6.43576	8.85355	9.49419	7.19449	5.15965	5.2146	7.1908	6.80059	6.34033	6.66839	5.12552	4.45752	6.71112	7.61882	6.58791	5.16251	7.11535	6.34368	7.40948	5.74313	6.00799	6.42118	5.82436	6.43041	7.2993	6.31099	7.3617	7.05036	5.82948
ENSG00000153404	PLEKHG4B	4.02517e-07	0.000427625	-1.40003	10.7012	9.78689	9.67442	11.8113	8.4418	9.73304	5.83285	12.4521	7.63998	8.84869	12.6236	9.51194	10.8263	9.49629	8.67949	10.0988	7.92007	8.86055	9.89988	9.75734	11.3484	10.5929	9.9446	10.5043	12.9958	9.79616	10.7684	13.759	11.2051	8.62129	10.9717	14.0456	10.3365	10.9743	12.9489	12.2955	9.22073	9.82564	11.4241	12.8299	9.55164	10.3793	12.2967	9.38995	11.6722
ENSG00000169994	MYO7B	4.19434e-07	0.000427625	1.82997	10.6825	11.6084	12.1075	8.64441	8.67838	10.2202	6.20754	6.41852	9.69754	9.80671	10.2886	10.2938	10.5999	13.0086	7.16992	6.39821	6.87856	8.37076	7.88914	10.1397	8.37298	9.65611	13.0309	11.8178	6.63654	6.45368	10.694	8.43435	6.47666	8.97183	6.17015	6.32095	9.97607	8.66819	8.38969	7.86676	6.55935	7.04106	6.01187	8.79681	7.11792	10.0257	6.70645	6.34465	8.21887
ENSG00000179331	RAB39A	5.78864e-07	0.000466458	1.28646	8.12875	7.53535	5.23287	7.17399	7.1962	8.36357	6.63597	6.78575	7.34002	8.26549	6.93391	8.7648	8.6662	5.52654	6.79896	7.50563	7.61443	7.66325	7.23588	8.99026	7.53198	6.85534	8.97646	8.59228	5.98076	6.26787	4.04673	6.2032	6.79498	7.42982	6.43545	6.88473	8.6717	7.12555	6.17165	6.82538	6.35312	5.6745	7.06647	5.66924	6.81758	5.98199	7.02882	6.34465	6.68492
ENSG00000140968	IRF8	6.67681e-07	0.000466458	1.12811	8.16085	10.3948	8.95282	9.70968	10.8308	8.80662	10.1249	9.13607	11.978	10.4567	8.15238	9.57656	8.77575	9.95774	10.3213	10.0585	10.9781	11.8192	11.3575	8.86097	8.9912	9.26615	9.16559	9.82954	8.27629	9.22668	8.71167	7.88667	8.13782	8.02983	8.74563	8.87999	8.1365	9.61918	9.29656	7.70774	8.0514	8.38633	8.89979	8.46506	10.7022	8.52424	9.60659	8.83097	8.11163
ENSG00000177455	CD19	6.72351e-07	0.000466458	1.91562	7.42197	9.64443	6.14918	7.272	9.48588	9.2317	6.73202	4.11851	10.9234	8.04964	5.19431	7.70404	9.44398	8.24188	7.93716	8.5209	5.00325	9.87689	10.4715	8.74293	5.0759	5.81343	7.83243	8.73464	6.24475	5.93194	7.72739	4.5529	5.73538	7.26966	5.76483	5.81321	8.21114	6.34368	6.78852	5.8257	5.3835	5.54372	5.2628	6.76704	6.5702	6.32811	7.64097	6.97013	6.78771
ENSG00000242265	PEG10	6.8695e-07	0.000466458	-1.29644	10.6343	11.2624	10.5167	12.9306	11.3937	9.67699	13.2684	8.67753	12.0987	9.68506	13.437	10.6219	10.3141	12.2594	11.2077	13.084	13.227	10.2778	11.999	10.6495	12.0173	8.8179	10.5604	10.8317	13.6808	12.0204	12.416	15.1452	12.4553	10.106	11.3199	11.6873	10.4223	11.6598	13.0236	11.9526	13.4553	12.3946	12.8756	13.3827	13.9062	13.1266	13.025	14.0506	12.5256
ENSG00000117322	CR2	6.93176e-07	0.000466458	1.84109	10.5641	7.94678	6.78496	8.70602	9.56416	9.36041	6.50199	4.40301	11.4074	9.36985	4.89486	8.01006	9.28745	9.48392	5.57868	6.1287	4.48153	11.1511	10.3326	9.92753	6.36816	4.92793	9.04431	10.08	6.65775	6.23433	6.63422	6.42	5.32782	8.05455	4.84455	4.41619	8.61366	5.76641	5.30653	5.42332	5.73213	6.57143	6.29833	5.76762	5.60085	7.28075	7.60288	7.05036	7.7057
ENSG00000163482	STK36	7.10875e-07	0.000466458	-1.00896	9.75017	11.7399	11.767	12.0725	11.7648	10.677	11.0294	11.4727	11.1226	10.1651	11.5091	10.447	10.9775	12.0575	12.3831	10.9496	10.8046	10.2959	11.3382	10.3626	11.9019	11.7096	9.43969	9.75635	13.4394	11.7493	12.4871	13.4265	12.3487	11.4579	12.1414	11.4563	11.4916	12.2413	12.2789	12.0561	11.0367	12.4889	11.599	12.9033	11.9898	11.8407	12.2667	11.8339	11.9528
ENSG00000160683	CXCR5	7.26654e-07	0.000466458	1.74931	7.59202	9.06397	6.20831	7.46503	9.13995	8.91541	6.3364	5.11276	10.3407	7.10207	5.46505	7.99899	9.31972	8.28738	7.601	7.12149	5.60428	9.79895	9.90222	7.80274	4.30794	5.41587	8.91847	9.9086	5.79771	6.23433	6.28342	4.98944	5.73538	7.16721	5.40483	5.54108	8.11871	7.32371	6.8176	5.85214	4.89893	5.36712	5.31795	6.10198	7.03838	6.10727	7.97488	6.27881	5.65362
ENSG00000133561	GIMAP6	8.10754e-07	0.0004684	1.03972	10.0616	8.86662	8.74699	9.77162	10.3488	9.79271	9.29864	8.68061	11.0859	9.18657	8.35208	10.263	9.26994	8.63643	9.53399	9.73615	9.78167	10.9296	10.3871	9.40555	8.0797	8.55268	10.0016	10.2555	7.86237	8.9959	7.72016	7.09353	8.52934	9.10389	8.75202	8.20203	9.15413	9.13097	8.75279	7.31529	7.55262	8.7817	8.57989	8.15612	9.50461	8.63319	8.91077	8.98091	8.10507
ENSG00000182310	SPACA6	9.83515e-07	0.000531998	-1.05658	7.21676	9.87022	9.6624	8.87926	9.01434	7.45705	8.79401	9.92643	8.23223	8.3501	8.92469	7.43469	8.12383	9.46066	10.5752	8.82968	8.04874	8.26394	9.39631	7.04721	9.85992	8.57566	7.06507	8.08787	9.64204	10.5442	9.83909	9.65898	10.3257	9.47399	9.01356	10.0791	7.96123	9.64229	9.55586	10.7418	10.2084	9.53549	9.30745	10.146	9.70993	9.21103	9.95836	9.81902	9.75218
ENSG00000157613	CREB3L1	1.01292e-06	0.000531998	-1.09671	9.37984	11.3602	12.1828	9.95765	9.48588	10.0648	8.70977	11.6611	8.13571	9.81417	10.4268	10.6291	9.89884	11.4178	10.4659	11.3747	10.2461	9.53834	9.74944	9.24397	11.8512	11.3209	10.1587	8.61086	11.6362	11.3007	12.4502	9.26117	10.57	12.6469	10.9231	11.0789	10.3569	11.5133	9.58967	12.158	10.4366	11.5627	10.8709	12.3302	9.97968	11.8252	11.9589	11.0524	12.4867
ENSG00000062038	CDH3	1.27252e-06	0.000612646	-1.18826	8.96623	9.46404	8.46781	10.1738	8.14262	8.87557	7.59175	8.94175	10.0704	9.10619	11.3689	9.62048	9.15779	10.8648	7.82433	10.3872	9.56248	9.64344	9.00155	9.54629	12.356	8.82887	8.87509	9.15114	12.7886	10.0273	9.81222	11.3215	9.96242	10.3247	8.77416	9.09461	9.9908	10.8786	11.309	10.3467	8.02589	9.82026	10.6854	11.7628	9.32675	11.2542	12.1681	12.3285	12.1227
ENSG00000126353	CCR7	1.5242e-06	0.000695198	1.6459	8.21076	10.8784	7.78912	10.1129	10.8706	9.00922	8.51729	6.15536	11.7015	9.5032	6.45329	9.07485	9.44203	8.68049	10.4398	8.43107	7.29335	11.2844	11.1828	9.48596	6.0265	5.25048	8.93806	8.40263	6.89904	7.91427	6.60283	5.73176	7.06316	8.3017	7.46492	7.44272	8.62629	8.71982	8.2903	6.06937	6.38062	6.84175	6.57872	7.39098	8.79437	7.32349	8.74182	8.7527	6.32204
ENSG00000111676	ATN1	1.66434e-06	0.000734769	-1.28687	14.2188	15.9267	14.2265	13.8244	15.5515	11.1282	14.0944	13.822	13.4291	12.7619	14.2266	13.5429	11.8737	14.9379	14.7361	14.1008	12.7852	13.2473	14.5063	9.98063	14.8981	14.2642	12.061	11.5986	15.6946	14.4733	15.7087	14.6928	15.5393	15.1253	14.1531	14.5145	13.4301	14.6368	16.2232	15.6903	14.6003	14.6986	14.8518	15.8645	14.1615	14.256	15.2401	15.1053	14.494
ENSG00000087085	ACHE	1.71594e-06	0.000734769	1.29138	7.57303	9.11573	8.86562	8.08957	7.76962	9.11109	6.9413	6.35725	9.31805	9.70285	5.11622	9.03753	9.3492	8.94066	7.80746	6.69663	7.49613	8.83946	8.70438	8.73498	7.61076	8.8179	9.93163	8.92114	6.61501	6.61771	8.34495	6.69286	6.46385	8.3222	5.09205	6.97656	8.27677	6.7407	7.1946	5.42332	6.7179	8.08365	7.02844	7.35333	7.41382	7.298	6.65109	8.58881	7.61609
ENSG00000015413	DPEP1	1.74801e-06	0.000734769	1.6153	8.9406	7.93961	9.82066	7.68114	7.27901	8.05156	5.75448	5.78297	8.45972	8.95511	7.30848	7.98223	8.11404	12.1236	6.6919	9.50772	6.51991	6.92402	6.85326	7.36984	7.39198	7.23301	10.5284	10.7355	6.7979	6.09144	9.22369	8.17179	5.57253	9.64901	5.62663	5.48969	8.70782	6.03034	6.30218	5.45908	4.34571	6.54528	4.36582	7.85114	6.17868	6.04606	6.51275	6.52537	8.75976
ENSG00000183153	GJD3	2.27504e-06	0.000876245	1.30538	6.49846	7.86584	7.48724	7.7068	8.53017	9.64576	6.88288	6.38822	8.50058	8.99505	5.19431	8.50438	9.35544	7.27869	8.36336	8.43107	7.52059	8.39988	8.40417	8.35868	6.61541	6.36974	8.19505	9.45603	7.39596	6.26787	7.08276	5.15687	6.98521	8.42053	6.13061	6.05656	8.03265	7.2109	7.35131	5.38653	6.82116	4.91384	6.48003	7.85114	6.59838	6.53344	6.99968	6.37644	7.42866
ENSG00000156234	CXCL13	2.44402e-06	0.000888599	1.71283	7.52442	8.67719	7.56333	9.29664	10.7777	7.94252	8.17928	5.87499	11.3761	8.9497	6.4236	9.19353	8.19522	9.54475	9.01635	9.60048	6.92837	11.3939	11.5315	8.82769	5.81736	4.92793	6.90059	8.97232	5.91048	8.36583	6.24296	5.66369	7.07991	7.4424	7.30848	7.05443	7.98761	8.01804	7.31117	6.024	6.43405	5.69916	6.55738	6.2428	9.45599	6.89443	9.09316	7.06008	5.49385
ENSG00000178199	ZC3H12D	2.48383e-06	0.000888599	1.28895	6.99146	9.58601	7.22186	8.1185	9.28842	8.27645	8.56971	6.94917	10.3639	8.43002	5.83423	8.24361	7.71455	7.8968	8.90995	8.4726	6.80041	9.80983	9.85226	8.19999	5.71674	6.11953	7.1908	8.10108	6.30017	7.48037	6.60283	4.86265	7.07156	7.82467	7.18117	6.40342	7.96123	7.34272	8.00687	7.04193	6.84094	6.02326	6.94918	7.4349	8.09547	6.84816	8.25795	6.60769	6.45371
ENSG00000111249	CUX2	2.54125e-06	0.000888599	1.77036	9.03704	8.27767	5.1053	7.81689	6.85645	10.2834	6.02199	5.60489	7.69528	9.05925	11.4925	9.89688	9.72985	6.08796	6.57605	5.64976	11.4925	7.9593	7.11128	10.3339	10.574	7.46242	9.52635	10.1162	6.18703	5.2924	8.60211	6.92142	5.44238	8.58218	6.28241	5.68412	8.99764	7.33641	8.80411	5.52776	6.20681	6.7983	5.51721	7.32247	6.10119	7.58453	5.60715	5.93622	7.54013
ENSG00000182866	LCK	2.56346e-06	0.000888599	1.39581	8.59113	9.93106	8.02236	9.05399	10.4108	9.85821	8.59884	7.32668	11.3702	9.53605	6.1782	8.67735	9.91723	8.47425	10.2545	9.29981	7.85115	10.0196	10.6747	8.94615	6.15843	6.77755	8.26399	9.51885	7.37069	7.91427	6.92752	6.05472	7.93275	8.55935	7.96106	7.71639	8.17717	7.75086	8.40877	5.49388	6.89867	8.00992	7.24936	7.89365	8.46438	7.57749	9.14696	8.76752	7.08481
ENSG00000175463	TBC1D10C	2.86763e-06	0.000955802	1.15336	6.51867	9.86645	7.31296	8.97191	9.98711	7.96804	8.24526	6.73879	10.9514	9.01849	8.54791	8.85952	8.47686	8.00483	9.70583	9.10773	7.09011	9.72808	10.2077	7.74834	6.47235	6.62065	9.22527	8.25087	7.0663	8.04351	5.84046	6.17954	8.26356	6.72607	7.56288	6.93138	8.17717	7.70759	8.60763	8.06013	6.89867	6.80929	6.83907	8.00445	7.71095	6.02504	8.56034	7.85624	6.75427
ENSG00000007312	CD79B	2.92302e-06	0.000955882	1.56381	8.16718	8.75679	5.90762	8.17467	8.69212	8.83736	6.14842	6.24307	10.0227	7.80759	5.19431	8.62796	8.96177	7.64009	7.12509	7.97372	5.89034	9.80259	10.0361	7.7163	5.13238	5.3523	8.78419	5.79319	5.15155	6.97995	8.44903	5.82777	6.31454	8.12628	5.33371	5.46321	7.49318	6.10806	6.96768	5.42332	5.68766	5.00244	5.86044	6.2428	5.95407	7.11533	7.5932	6.78292	5.82948
ENSG00000134028	ADAMDEC1	3.06996e-06	0.000967429	1.71715	11.0871	9.56056	10.3913	9.09091	9.25364	9.29749	7.85014	5.98185	10.2552	10.1416	6.95466	9.77585	9.20923	12.9143	9.55263	10.2838	7.09011	9.96712	10.3204	9.9082	5.35836	5.1395	12.9306	11.0992	6.63654	8.44709	9.99212	8.86326	7.26699	8.57651	7.73432	6.29234	9.60065	7.59598	7.75405	7.13899	6.87968	6.63476	7.81028	7.12189	8.81231	7.298	7.20494	6.48233	6.49499
ENSG00000122121	XPNPEP2	3.16483e-06	0.000979514	1.82571	9.24576	7.42649	9.92064	7.22828	5.92889	9.7226	5.19125	5.60489	5.6922	8.59163	6.04687	9.36904	9.81531	11.8497	6.52134	8.33076	11.1758	6.79747	6.36929	9.59545	7.97165	4.72451	10.1149	9.74588	5.11864	5.22143	8.26288	6.64235	5.20172	9.40846	5.17803	5.51564	7.82151	6.58864	6.53146	5.42332	5.59395	6.86299	5.76835	5.61717	5.90895	6.90576	6.65109	5.82354	6.8989
ENSG00000156738	MS4A1	3.2276e-06	0.000981417	1.93446	9.4619	10.067	8.45192	12.2839	12.6756	9.10651	9.49721	6.78575	14.2376	9.75649	6.23087	9.70791	9.01268	9.91888	10.2061	9.61723	7.0681	14.1375	12.5996	10.0367	5.28752	4.8805	10.0682	10.3218	6.01458	10.3235	6.70977	6.51696	8.23408	8.41418	7.72784	6.24829	9.23608	9.95175	7.66148	7.35168	5.43943	7.73457	6.46862	5.64346	10.3146	7.76252	10.4113	9.8444	7.18822
ENSG00000110195	FOLR1	3.54518e-06	0.0010594	-1.32685	11.0678	9.90188	8.7007	9.412	10.2315	8.07523	12.5927	10.2052	10.258	7.54537	12.1903	8.63869	8.51081	7.77417	11.6006	12.4101	12.0297	5.43811	11.9568	8.14696	10.8377	11.236	8.70253	11.3519	11.9159	10.0559	12.1325	11.801	12.0877	8.35573	12.3765	11.6917	11.6724	10.5793	12.7373	11.9404	12.2512	8.36432	11.4611	12.7872	12.6546	10.5547	12.3133	8.96557	11.8726
ENSG00000103241	FOXF1	3.8006e-06	0.00107987	1.46771	8.40546	10.8998	9.83603	7.51676	7.72746	9.26085	6.67793	8.02538	8.46925	8.9251	6.53875	9.46653	8.4692	11.344	7.31261	9.32042	8.27118	7.63899	6.85326	9.58442	5.56948	6.15562	9.17112	8.21486	7.57806	6.56513	7.34078	6.45959	5.86068	11.2519	7.44133	7.44272	6.83764	7.27833	6.32279	6.43918	6.26719	8.11914	5.92983	5.98601	6.45148	5.76935	7.47158	6.36064	6.86801
ENSG00000100368	CSF2RB	3.96532e-06	0.00109689	1.09512	10.461	11.1653	9.82529	10.3837	11.8697	10.3313	9.90223	9.84914	12.4912	10.8358	8.56141	10.7194	10.6607	10.2671	11.5365	11.9848	10.3619	11.9943	12.2441	10.3312	7.80053	9.5948	10.8844	9.24034	8.82772	10.0273	8.2479	8.01021	9.22543	10.6463	9.82665	9.47043	9.99729	10.3506	10.6229	8.55996	9.52344	9.45455	9.27554	9.36664	10.7323	9.27965	10.5057	8.9986	8.43833
ENSG00000166033	HTRA1	4.23941e-06	0.00114809	-1.30848	8.84515	10.3223	12.0622	10.6192	9.94068	8.28053	10.3513	12.2539	9.62269	9.51056	10.1867	10.0533	8.43816	11.915	9.36596	11.0469	10.973	10.7781	9.24042	8.35868	12.0136	11.5821	7.49513	8.709	12.2497	11.0308	11.1694	10.127	11.109	11.0083	11.4866	11.5513	9.25518	11.8341	10.8946	11.3401	10.2047	11.9584	10.8895	12.6117	9.95163	11.0596	12.0531	13.062	12.6986
ENSG00000120549	KIAA1217	4.53476e-06	0.00116194	-1.00432	12.1682	14.0245	14.4272	14.1923	13.538	10.7683	14.5776	14.0271	12.2087	11.2308	13.9925	11.0616	11.4834	14.3467	14.5483	13.801	13.828	12.4977	13.3371	11.1843	13.0789	14.1351	11.693	12.2468	14.9906	14.3919	14.633	15.0235	13.7483	12.3952	14.7586	13.9943	11.9381	14.4298	14.5897	14.6572	14.3346	14.5704	14.4795	14.1569	14.336	13.5458	13.9242	13.2574	13.1873
ENSG00000127152	BCL11B	4.55873e-06	0.00116194	1.20038	12.1682	11.1949	9.61329	11.761	11.8856	11.7555	9.92395	8.72607	13.3383	12.0957	11.196	12.4001	10.812	9.80557	11.4311	10.3297	9.54476	12.3293	11.988	11.8414	10.7789	8.33135	11.3121	11.0934	9.84537	9.92284	9.06194	10.0509	9.46618	11.6817	9.22342	9.2323	10.719	10.0375	10.3957	8.92129	7.87211	10.3781	8.76143	8.95799	10.6541	9.08558	10.5438	10.6321	10.3148
ENSG00000122176	FMOD	4.93223e-06	0.00121313	-1.1563	10.2685	10.3015	10.9571	10.5704	9.71978	8.28865	8.67942	10.5413	10.1106	9.44096	11.8202	8.80026	8.85717	11.0902	9.18878	11.2103	10.3974	10.3883	10.4738	8.04112	10.914	10.5203	8.28965	9.19797	12.9242	10.0007	10.8623	11.6337	10.0045	12.063	10.8281	9.75674	8.86534	10.8441	11.8899	10.722	9.85773	12.1775	11.0658	11.8051	10.7284	10.6481	11.3197	11.9578	11.1911
ENSG00000134460	IL2RA	4.96243e-06	0.00121313	1.11904	8.84119	8.53231	8.47569	8.14686	9.52325	9.05036	7.81329	7.00962	10.278	10.2267	7.87784	9.98772	9.33874	8.3076	9.37169	9.05406	7.48789	9.48729	10.1389	9.41305	6.25557	7.08454	8.80568	9.83941	7.32535	8.1533	8.08883	6.45959	7.84274	8.01311	7.48043	7.17544	9.24429	8.26991	9.02412	7.56029	7.04205	7.00337	6.67094	7.57227	8.07081	7.11533	8.81844	6.71047	6.68492
ENSG00000075884	ARHGAP15	5.01661e-06	0.00121313	1.19065	9.45675	8.42864	8.52966	10.5911	10.1788	9.42623	9.20473	8.83794	11.6924	9.99437	7.44627	9.25521	9.5163	8.80795	9.57435	9.77812	9.58384	11.3671	9.91618	10.4778	6.36816	7.48346	9.97967	10.3566	6.98513	9.4862	7.20207	7.68707	8.18097	8.69646	8.54323	8.48593	9.74854	8.97178	7.77629	7.12852	7.87211	9.16341	8.37514	6.33976	9.59719	8.4608	8.78489	8.45603	7.66159
ENSG00000132744	ACY3	5.17952e-06	0.00121313	1.40042	5.15712	5.86759	7.69087	6.44236	6.92371	7.12528	4.60564	5.33317	8.04931	6.21904	5.58152	6.71052	7.44407	8.50258	6.13865	6.49946	8.58439	6.97684	7.50063	7.39032	5.88048	6.38492	5.1583	7.60295	4.93876	4.54541	6.60283	4.35073	7.10468	7.02367	5.50457	5.68412	5.7107	4.49787	5.54539	6.15585	8.28433	5.42873	5.31795	4.72501	5.11444	7.73751	5.38826	5.27813	5.45063
ENSG00000184937	WT1	5.34366e-06	0.00122755	-1.30722	10.4533	13.3411	12.5083	12.336	13.4425	10.0951	14.323	14.0394	12.9238	10.5764	12.7022	10.7042	10.4111	13.9598	14.3916	11.9278	12.3467	8.41422	11.8387	10.0415	11.4088	13.7428	9.84438	8.99017	12.5743	14.2331	13.3081	14.1267	14.0534	10.1001	13.5238	14.3901	12.332	13.4595	12.407	13.5323	14.553	14.3405	14.019	12.9054	13.1947	11.7907	13.2209	13.3595	12.3727
ENSG00000161929	SCIMP	5.69616e-06	0.00125573	1.23755	7.94185	8.80883	6.88374	8.53788	9.35384	9.24218	8.88841	6.58775	10.4174	8.87461	6.19598	8.1265	9.32185	8.07731	7.48545	8.32623	9.11404	10.4843	10.076	9.01347	5.96996	6.42951	8.30483	8.62921	6.5597	8.08104	6.48711	4.86265	6.98521	7.72543	7.20007	7.22858	9.22228	7.38613	7.46538	7.21016	6.58312	7.65812	7.51384	6.9805	7.61859	6.76338	8.23947	6.79465	6.73725
ENSG00000213203	GIMAP1	5.72368e-06	0.00125573	1.35421	10.5949	7.34178	7.89878	10.4324	9.84433	9.61706	8.36879	7.35018	11.1564	8.85159	8.52742	8.86257	9.82883	7.8968	8.49194	9.10773	8.60734	10.4218	9.68159	9.74155	7.49336	7.82286	7.21251	10.2317	6.31368	8.34285	7.09402	6.77321	7.5865	9.16564	7.76628	8.32863	8.92791	8.06447	7.14974	5.38653	6.51056	7.4918	8.04833	6.43041	8.17165	7.88146	7.99706	8.6021	7.54985
ENSG00000151320	AKAP6	5.95665e-06	0.00127458	1.00234	10.9581	11.1866	9.9506	11.0285	9.26472	11.0624	8.41456	12.0829	9.84509	10.7127	10.0123	11.4247	11.6019	10.6291	8.28439	9.92435	10.0211	10.1322	10.0976	11.5791	9.96302	9.75571	11.8286	11.4512	10.1305	8.64164	9.28363	10.0153	8.75103	10.2141	9.0109	8.82463	10.8691	9.11085	9.40736	8.96582	9.51736	9.61988	7.69894	8.13414	9.11903	9.82999	9.12367	9.58319	10.615
ENSG00000152495	CAMK4	6.29251e-06	0.00130276	1.09752	11.1411	9.71532	9.1986	11.3031	11.0305	11.7018	8.59884	8.79309	12.142	10.7111	8.23477	10.8178	11.123	9.48392	9.70128	10.2873	10.1452	11.7399	10.0604	11.9879	8.41996	8.44626	11.8347	10.6871	8.27289	9.75327	9.42341	8.09327	8.97241	10.6531	8.78665	8.49521	11.1979	8.41426	7.92302	8.43032	8.74639	9.78484	8.6058	8.39659	9.47676	9.62581	8.84311	9.91794	9.59731
ENSG00000172346	CSDC2	6.29801e-06	0.00130276	-1.6501	6.61554	9.32806	7.24055	7.03865	6.70058	8.61664	4.01974	7.79422	5.20284	7.55969	5.43422	8.95699	8.96993	9.87353	4.48008	8.08508	5.78315	6.31047	6.06266	8.30052	8.17107	6.50079	8.11691	7.34914	8.51352	7.39333	9.40553	8.97854	8.06849	10.8668	6.88635	6.72418	9.20554	7.40434	6.66583	6.90129	4.80976	9.92661	6.7668	9.12537	6.74403	9.21782	7.81761	11.9259	9.2445
ENSG00000105246	EBI3	6.49301e-06	0.00132326	1.28721	6.45717	7.72269	5.67189	6.54662	7.89868	5.30038	7.40599	5.33317	8.45653	6.10429	5.92332	6.62591	6.32404	6.91547	6.35884	6.86961	7.59921	6.97684	7.37098	7.58935	5.5097	6.59488	6.58653	7.2574	4.85807	5.42327	4.40597	4.45752	5.95687	5.30097	6.06909	6.39001	6.49191	5.64438	6.77375	4.88633	7.2031	4.91384	7.36353	6.22596	6.79349	5.98199	6.51275	5.95767	5.9249
ENSG00000185905	C16orf54	6.5659e-06	0.00132326	1.31733	7.5145	8.14684	6.1289	7.49482	8.45153	7.92699	6.38817	6.27666	9.43935	7.46398	5.33697	8.10085	7.69495	7.0374	7.87916	8.22293	6.64487	8.99377	8.76738	7.89861	4.78074	5.25048	7.70074	6.92552	6.21619	5.88896	5.38469	4.71932	6.43786	7.36526	5.95998	5.81321	6.90885	6.97899	6.36312	4.55664	5.54446	6.92486	6.62045	6.51555	8.23516	6.50374	7.31527	6.6341	5.35955
ENSG00000128815	WDFY4	6.90292e-06	0.00135956	1.15479	10.1774	12.0802	10.3756	11.8779	12.5126	10.7121	11.6171	10.2105	13.6312	11.6274	9.71017	11.6095	11.2562	10.9981	12.0334	11.707	10.4784	13.3131	13.0419	11.2796	8.2713	10.0462	11.6775	11.6718	9.59117	10.7223	9.21088	7.65374	10.059	10.2483	10.6778	10.7254	10.2857	11.0796	11.3981	9.89908	9.44873	10.241	10.297	10.0044	10.9578	9.85196	11.4591	10.3328	9.28856
ENSG00000143851	PTPN7	7.00017e-06	0.00136322	1.17579	9.64304	10.0118	8.58896	9.32377	10.6901	9.98964	8.94619	8.05896	11.0777	9.52518	7.02498	9.35827	9.69256	8.35111	10.5012	9.3957	7.87028	9.84022	10.8302	9.41802	6.66003	6.55533	8.99216	10.0616	7.68435	8.17081	7.45855	6.81933	8.64024	8.86884	8.52842	8.15982	9.32915	8.44965	9.17375	7.37838	6.9174	8.08813	8.15755	8.49983	8.81231	7.63961	8.91853	8.03856	7.40743
ENSG00000146070	PLA2G7	7.41691e-06	0.00140656	1.30666	11.2613	8.5606	7.71773	9.07625	9.17755	9.8307	7.52488	7.89332	10.3605	11.949	9.25666	11.4992	9.46337	7.58805	8.99916	10.2182	11.0328	9.88034	9.52489	9.50479	8.20128	8.7093	8.82686	10.5215	7.54458	7.67732	5.42311	7.00345	7.75712	9.04349	7.49578	7.88617	9.67548	8.64548	8.64028	7.63591	8.29859	9.03705	7.84991	6.51555	8.16235	7.86423	8.85123	9.03334	8.13115
ENSG00000138722	MMRN1	7.51493e-06	0.00140656	1.44369	8.9406	7.62761	8.58532	8.40729	7.44459	8.78096	6.2267	8.13738	8.485	8.6694	7.10131	8.84416	8.85717	9.60964	5.98332	9.40644	9.1639	9.88206	8.08342	9.61291	5.21241	6.04438	9.26717	8.80491	5.7169	7.03867	5.26189	6.42	5.32782	9.0639	5.76483	5.54108	8.40457	7.66298	6.0019	5.13967	6.48552	7.75165	5.68983	6.43041	9.69872	7.14426	7.48212	7.61489	7.04402
ENSG00000205436	EXOC3L4	7.54732e-06	0.00140656	1.26907	6.97703	8.82447	8.64591	7.33928	10.3279	9.29749	7.95533	5.94011	9.0312	8.75254	8.34429	8.4281	8.8601	8.93288	8.49545	8.7202	9.38357	9.11863	9.81673	8.32725	6.87934	5.98518	8.35916	8.68727	6.34033	5.14611	6.98925	7.28028	8.66805	8.07886	7.04138	6.92217	7.81415	6.77863	9.68854	6.31409	6.98996	5.45846	7.87573	7.84032	6.71865	8.48726	6.82779	6.82924	7.21295
ENSG00000130812	ANGPTL6	7.74282e-06	0.00142764	1.45936	7.83443	7.62761	5.55201	6.64368	6.79614	7.54798	5.45363	6.06168	7.81992	7.32833	4.79257	7.32347	8.16234	7.13159	5.98332	6.19102	10.0451	7.54635	7.27994	8.39954	5.62665	6.1377	8.18961	8.17793	4.97703	5.06576	6.39818	5.20784	6.11456	6.72607	5.59717	5.85361	7.62526	6.3049	5.54539	5.85214	5.32499	6.44972	5.2628	6.04522	5.11444	5.38586	5.43512	5.47631	5.79611
ENSG00000182885	ADGRG3	8.27165e-06	0.00149338	1.5323	9.09793	9.11573	6.97609	6.1887	7.16485	9.54271	6.04389	5.85257	5.64611	8.43002	7.87784	8.62076	9.68432	8.25026	5.68551	6.80555	8.6448	8.58871	6.98367	9.17508	5.10448	5.41587	8.77696	9.27861	6.0638	6.01401	5.1727	5.76454	6.62196	7.96174	5.62663	4.65814	8.01352	6.25146	8.6722	4.38585	8.35428	6.62232	4.22168	6.74381	7.09845	6.54805	6.55368	5.99959	6.83644
ENSG00000156127	BATF	8.4007e-06	0.00149905	1.19571	7.56344	5.98701	6.18888	5.30373	7.65056	6.67966	6.70524	5.19072	8.27997	6.20056	6.86979	7.5302	7.99637	6.21587	7.84651	7.38869	6.23059	6.57494	8.09165	6.23041	4.81767	4.83097	8.15651	8.38653	5.75792	4.97953	4.40597	4.63957	6.30014	6.26488	6.20859	4.89638	6.47312	6.19587	7.16109	5.04484	6.82116	5.83828	5.01328	5.96569	6.97566	6.14661	6.23832	5.20442	5.45063
ENSG00000196739	COL27A1	1.00135e-05	0.00170154	-1.05259	11.0779	13.3727	14.3946	13.4277	11.6993	11.2428	10.0023	12.2823	11.7573	10.8226	11.902	11.7761	11.6863	11.6912	11.6883	12.1338	12.2385	11.9875	11.467	10.6022	13.2005	12.2651	10.9835	11.1171	13.0424	12.3011	14.2764	15.3333	11.3967	16.3104	10.986	12.8551	11.4014	12.7061	13.2717	13.3453	12.6219	12.5884	13.7334	13.0437	12.0113	12.0651	12.7995	13.5785	12.8353
ENSG00000008516	MMP25	1.01956e-05	0.00170154	1.13814	8.33409	9.79088	7.07329	7.85752	9.00996	8.65481	6.67793	7.16814	8.80907	7.63596	6.53875	8.96837	9.16964	8.48138	8.89939	8.28019	9.13261	8.93534	9.1468	8.04756	6.32421	5.79034	8.20047	9.14478	6.83552	7.09505	6.87614	7.05562	7.01167	8.71207	6.63061	6.73477	8.51744	6.81557	8.78963	6.04687	7.21825	7.53851	7.09618	7.45636	8.32545	6.25833	8.23947	6.36064	6.15082
ENSG00000044524	EPHA3	1.11583e-05	0.00170154	1.2996	11.3071	7.68884	8.86861	10.5404	10.1885	11.0289	9.00446	9.57234	10.0484	10.738	7.62446	11.2205	10.8211	9.46606	8.27216	10.6895	10.4448	11.3757	8.68276	11.3786	10.0625	9.05121	10.3548	11.3332	7.45727	8.62269	7.59926	8.59632	7.22247	10.2572	8.73278	8.38632	11.2613	8.07584	7.26987	7.15969	7.54065	10.0637	8.20582	7.53242	9.017	8.73132	8.78913	9.23015	9.34251
ENSG00000188263	IL17REL	1.11978e-05	0.00170154	1.62242	6.67061	9.16262	6.14918	6.77169	7.55127	9.05512	5.99974	5.33317	8.60804	8.03437	5.11622	9.14171	9.37195	6.44096	5.76033	4.88247	4.6387	7.58073	7.44373	8.95645	5.31158	4.39512	7.68533	7.36021	5.36	6.36386	7.49293	4.79337	5.54753	7.25547	5.25832	5.83356	6.74718	4.79462	6.61693	5.13967	6.23733	5.19839	4.73966	5.59034	5.27367	6.00368	5.38826	5.41363	5.95526
ENSG00000163568	AIM2	1.12084e-05	0.00170154	1.36238	7.88145	7.11784	6.33718	8.14217	8.82529	8.35972	6.84665	5.70955	9.85844	8.25236	5.71387	8.04814	7.84469	6.49913	9.58427	8.13769	6.58378	9.57494	9.09863	8.38435	4.98577	6.3073	7.16875	8.15277	5.38712	6.78768	4.85618	4.5529	6.241	7.00679	6.58791	6.00414	8.44319	7.06566	6.7131	6.48954	6.67439	5.45846	7.13961	5.47712	7.12756	7.14426	7.29148	6.07976	6.68492
ENSG00000074276	CDHR2	1.12464e-05	0.00170154	1.95046	10.4232	10.7266	12.0025	7.63511	6.92371	9.82095	5.61266	5.49114	6.6577	8.74631	6.24799	9.23886	9.96153	12.8776	5.57868	5.17992	12.2038	6.69059	4.76361	10.0172	9.29393	6.67081	11.942	10.4511	5.85528	6.33259	9.55082	7.46479	5.93817	8.42053	5.04661	6.17161	9.63647	6.10806	7.32131	5.56077	5.43943	6.63476	6.19076	6.47363	4.71072	6.27611	5.64683	5.50654	7.45993
ENSG00000198734	F5	1.14285e-05	0.00170154	1.33159	10.4072	10.5356	8.96965	10.1738	11.367	11.3743	9.48167	9.64511	11.8607	11.385	8.4092	11.2128	11.5334	8.41586	11.2252	9.60795	14.8931	11.6539	11.3991	11.4263	9.58919	7.13873	10.1725	10.455	8.12621	9.39984	9.26888	6.65939	8.53841	10.2661	8.85944	9.31496	10.0792	9.63974	10.5982	9.27979	9.14387	9.15703	8.3691	9.19912	9.40961	10.4955	9.93943	8.35364	8.46931
ENSG00000161405	IKZF3	1.14929e-05	0.00170154	1.2649	11.3818	11.7419	10.1823	12.0019	13.2204	11.1152	11.0038	9.32708	14.1972	11.0083	10.8356	10.7804	10.4544	10.6235	12.3956	12.0289	10.2103	13.5758	13.1668	11.2089	7.80841	8.41018	10.0682	10.161	9.85675	11.138	7.63045	7.52137	10.6071	9.95028	10.2473	9.78097	10.0309	10.5014	10.4531	8.7176	9.07928	10.5863	9.55351	9.24491	11.3898	9.87217	11.501	10.8565	8.54396
ENSG00000181143	MUC16	1.1575e-05	0.00170154	-1.55347	10.0221	14.1658	14.3627	11.3935	14.6867	6.2617	14.5181	15.2361	12.3811	9.93677	12.6448	10.391	6.87408	11.6854	15.4988	13.6098	12.0757	11.1925	13.6543	5.1597	10.091	15.1486	9.53923	8.11418	13.6469	14.1478	14.4075	13.106	14.4868	10.7008	15.2009	15.0416	12.7445	14.2695	13.9452	12.682	14.1507	13.7897	13.8817	15.1537	12.7259	12.0452	13.5887	10.1057	11.7671
ENSG00000105369	CD79A	1.167e-05	0.00170154	1.52177	6.74086	9.38453	6.9074	8.78626	10.7764	7.92178	7.47062	5.19072	11.7417	9.22065	6.02704	9.41964	8.374	9.41856	8.76048	11.4837	6.41831	11.2315	11.2061	7.56256	5.64516	4.8805	7.59751	6.01096	6.07982	7.77225	5.59964	4.35073	7.46457	7.61882	7.07251	6.27781	7.65852	7.18301	7.39035	6.42198	6.29643	6.55842	6.68082	8.10732	8.46438	7.0144	9.37543	7.8946	5.53566
ENSG00000170006	TMEM154	1.4052e-05	0.00196411	1.12148	10.4416	9.02728	9.69985	10.3617	10.544	11.0683	9.02606	8.91845	11.609	9.58047	9.56032	10.2314	10.6616	8.88796	9.91542	9.49771	10.8693	12.4901	10.4949	11.0197	7.38144	8.58216	10.6009	9.9086	7.63749	10.1558	7.69825	7.65374	9.61216	10.1333	8.12766	8.85137	10.6341	10.0082	8.52699	7.80917	7.3615	10.652	8.43419	7.45636	9.74459	10.8817	9.4415	8.32185	8.44873
ENSG00000110900	TSPAN11	1.43941e-05	0.00199583	1.06486	9.42278	9.19906	8.97244	8.90989	7.70046	8.92064	5.80723	6.91796	8.15159	8.37455	7.14702	9.33648	9.3026	9.65606	7.72001	8.36204	7.33995	7.65521	7.82633	9.04277	8.1371	8.17669	9.28513	9.57432	7.56699	6.99979	8.40019	6.43993	5.84059	9.48008	7.58457	6.24829	9.05171	6.85157	7.14974	7.36063	8.19563	7.818	5.76835	6.7202	6.9212	8.38239	7.09916	7.36422	7.41808
ENSG00000172215	CXCR6	1.5371e-05	0.00204188	1.31264	6.99146	6.92696	6.77211	8.13747	9.19888	8.86204	7.96656	6.24307	8.88698	8.47592	6.06641	8.50829	8.92588	6.9979	9.27907	9.11561	7.09011	8.4564	8.75966	8.73896	6.01258	5.1395	9.02917	6.86443	5.51472	6.23433	5.63225	4.5529	7.69346	7.21202	7.19065	6.03931	8.31891	6.68183	7.006	6.04687	6.1756	8.15805	7.06647	5.79112	7.65226	6.92817	7.51328	7.07932	6.78771
ENSG00000115828	QPCT	1.54331e-05	0.00204188	1.04334	8.65107	9.1189	7.78912	8.52354	7.95455	9.71961	7.95533	8.26202	7.41451	9.3246	7.06366	9.5061	8.94807	8.93548	6.62872	8.13251	8.30434	9.7751	7.00136	9.72759	8.31339	10.2019	8.85117	9.88591	6.72956	6.87636	7.69088	7.2245	6.47666	8.12628	6.68559	6.74527	9.39952	9.42407	6.51372	6.87644	7.7835	8.89342	7.86717	6.32406	7.54159	8.90115	6.59346	6.42281	8.32996
ENSG00000119125	GDA	1.61058e-05	0.00211474	1.71562	9.83606	9.04073	12.2075	9.37056	7.61629	10.2423	12.3492	7.35793	8.1751	9.13269	13.1533	9.82986	10.5317	12.2314	6.84406	7.70733	13.0063	10.1777	8.57535	10.8652	10.36	8.94935	11.4083	10.2332	7.07417	7.11337	8.83701	8.64368	6.79498	9.62174	9.40657	11.1521	9.70157	5.55626	8.63218	8.32024	9.99533	6.36228	7.03612	6.54281	5.95407	12.4448	7.65034	5.47631	9.67461
ENSG00000225614	ZNF469	1.70918e-05	0.0021623	-1.11491	11.5235	13.9174	14.0209	11.6242	10.9454	10.0069	10.1022	12.4947	10.0993	11.4337	11.3147	11.7541	9.82583	11.7197	11.745	11.915	10.4826	10.4843	11.0387	9.44996	11.9853	11.707	9.20386	10.3317	13.6538	11.717	12.8994	11.685	11.8484	13.4427	11.9815	11.9716	12.0085	12.5623	11.4106	13.3572	10.5864	12.0744	10.7669	13.9193	10.8764	11.1314	12.3381	12.8638	13.3155
ENSG00000173578	XCR1	1.93194e-05	0.00235806	1.43321	7.58255	8.50829	6.1289	8.28083	9.33994	9.42623	7.7168	5.57737	9.45542	8.26984	5.92332	7.66251	9.57273	6.87239	8.77499	8.66754	6.61466	8.51523	8.86662	9.03954	5.38111	5.4465	8.53678	8.35931	6.12679	7.39333	8.14383	5.39299	6.3707	7.71512	7.28214	6.55507	8.18859	6.41815	7.46538	5.18441	6.20681	6.42118	5.76835	6.19166	7.00737	6.18486	7.01433	6.51117	6.25123
ENSG00000188404	SELL	1.97867e-05	0.00236513	1.19193	9.09462	9.51792	8.04373	9.50428	10.4718	9.42806	8.78454	7.91445	12.0304	9.41764	7.1649	8.79707	9.5457	8.40088	8.89409	8.98116	9.83932	11.802	11.2732	9.90111	6.74527	5.71857	9.09173	10.206	6.85396	8.5308	7.73458	6.17954	7.46457	8.14941	7.94441	7.55971	9.31362	9.23599	7.78363	7.13899	9.52041	7.99089	7.18176	7.11289	9.2824	7.78711	9.23033	8.81964	7.31919
ENSG00000132514	CLEC10A	2.02128e-05	0.00236624	1.32313	8.66008	7.86584	6.18888	8.31037	8.3372	9.49093	6.65009	6.65266	8.54934	9.59266	6.33057	9.61687	9.59575	8.11452	7.96277	7.67918	7.33995	8.94195	9.00591	8.31127	5.84929	5.38448	10.5927	8.25679	6.74942	6.93942	7.52649	5.69816	6.39795	7.3784	6.24599	7.22858	8.43842	7.30444	7.03099	5.18441	5.97185	7.05954	6.34914	5.96569	7.8216	6.29366	8.16964	6.60769	6.29884
ENSG00000102962	CCL22	2.07193e-05	0.00239404	1.46394	7.3001	9.70269	7.97308	7.64842	8.72458	8.7636	8.26811	6.09992	9.38837	8.31264	4.67948	8.02104	9.03098	7.91274	9.69519	9.07037	6.97649	8.86751	9.23486	8.36385	5.54986	4.6059	6.24709	8.36479	6.04759	6.64328	6.3797	4.45752	6.17923	7.53918	6.64455	7.84799	7.76921	6.91246	6.95467	5.87806	7.17231	5.72338	6.13368	7.15734	7.41382	7.49025	8.2018	6.31212	6.45371
ENSG00000198768	APCDD1L	2.09363e-05	0.00240309	1.30082	8.83326	8.35513	7.60711	5.80598	5.96664	8.79242	6.08666	6.69021	5.329	8.2391	6.06641	9.07222	9.17671	6.44096	5.22906	7.6359	6.30874	6.00967	7.1981	8.00182	7.84717	6.45846	9.20116	7.55566	6.51383	5.88896	7.8648	5.10364	5.13345	7.35198	6.802	6.64778	7.56513	5.78571	6.45913	7.89779	5.05855	5.19839	5.17517	6.45937	5.27367	6.04606	6.21281	4.74547	5.98497
ENSG00000117215	PLA2G2D	2.18026e-05	0.00244203	1.70643	7.12826	7.73102	5.55201	6.36283	8.29817	7.40558	6.62169	3.82111	9.94405	7.74639	6.02704	7.81556	7.81476	6.77038	9.5892	7.69333	5.35902	8.17689	9.8987	7.81791	4.00265	4.6059	6.84589	6.89531	5.27492	6.05327	5.12552	4.63957	4.81196	7.24113	5.04661	5.16251	6.31301	6.29173	6.63342	4.70133	4.60525	5.77053	5.20508	6.15648	7.81567	5.60618	6.55368	6.36064	5.20922
ENSG00000269404	SPIB	2.22522e-05	0.00247228	1.44536	7.94185	8.46901	5.85869	6.57504	7.89868	8.34033	6.02199	4.89177	9.48859	7.82545	4.98854	7.34115	7.99637	7.17645	6.56257	5.9472	4.48153	8.96809	8.54869	7.66686	4.88797	4.31196	6.97887	7.61223	5.36	5.84458	5.86773	5.25678	5.44238	6.66258	5.04661	5.87337	7.46524	6.01425	6.3431	5.13967	5.32499	4.59445	5.37077	5.59034	6.28734	6.78812	7.04317	5.91442	6.32204
ENSG00000166501	PRKCB	2.48456e-05	0.00270833	1.19294	10.1727	10.1593	8.61058	10.3717	10.9298	10.7777	8.8825	8.16407	12.1554	10.6076	7.95154	10.4821	10.6716	10.1456	9.96052	10.0948	10.2473	11.971	11.3891	10.5155	7.75641	6.78893	10.1656	10.347	7.51606	9.69704	8.30209	8.19511	7.94646	9.62997	8.1178	8.51055	9.9562	10.5429	9.13992	7.43032	7.6672	8.8676	7.59907	8.19485	10.176	8.53152	10.0792	9.32333	8.95473
ENSG00000120659	TNFSF11	2.65788e-05	0.00283533	1.43157	8.72158	4.57489	5.72798	7.28058	5.67707	8.27236	5.27201	4.47935	8.85825	6.92476	5.90159	6.50457	8.40242	6.44096	5.49241	5.99488	7.27428	8.37076	6.98367	8.65288	5.0759	4.72451	8.04035	7.24551	4.81541	4.672	6.15831	6.00143	4.71462	7.22665	4.59619	4.93836	7.89307	5.94794	5.47062	4.38585	4.60525	6.44972	4.04164	5.14013	5.90895	6.90576	5.52399	5.56497	6.45371
ENSG00000124203	ZNF831	2.66651e-05	0.00283533	1.44501	10.5054	11.3097	8.84449	9.97486	10.9568	10.6347	8.71975	8.09177	11.5716	10.5472	6.77952	10.3218	10.6404	9.13408	10.7439	9.43821	8.24701	10.6807	10.8642	10.4257	5.8011	6.02493	10.0047	11.0137	7.62687	8.44709	6.88916	6.62511	8.64864	10.2766	8.30765	8.57325	10.4941	8.28305	9.25502	7.22986	6.97217	8.78997	7.13246	8.20754	9.65962	7.87574	9.45223	8.73471	7.98148
ENSG00000155307	SAMSN1	2.83081e-05	0.00292651	1.06111	9.34398	9.40807	8.38657	9.64662	9.85536	9.67235	9.16878	9.34077	10.278	11.1045	9.07573	11.0369	9.57094	8.63962	9.27295	9.83331	10.729	10.7882	9.50655	10.0953	7.04266	8.22319	9.73853	10.0616	7.55021	9.02023	8.07191	6.00143	8.32429	8.48254	8.34617	8.88235	9.49214	9.47502	8.74155	7.88546	7.72124	9.42122	8.73115	7.25869	10.5957	7.89283	9.39501	8.13322	8.07179
ENSG00000074370	ATP2A3	2.98315e-05	0.00305117	1.17205	10.6648	13.1103	11.1631	11.2217	12.9222	10.3729	10.3871	9.41479	13.7761	11.541	9.06867	11.8792	10.5253	11.9756	12.3217	12.4266	9.54674	12.71	13.1565	9.28542	8.96681	8.29223	11.9241	11.3622	9.69626	10.4327	10.1332	8.30101	10.2357	10.9382	9.73938	9.54379	10.215	10.3135	11.1137	9.40147	8.81742	9.84825	10.0487	10.7829	10.6433	11.7236	11.3658	10.2037	8.98004
ENSG00000169435	RASSF6	2.99273e-05	0.00305117	1.15029	10.4455	10.0118	9.11032	10.1795	9.66372	10.0228	5.31049	8.34985	10.0819	8.86027	10.0677	7.93074	9.53291	9.24088	8.35179	9.46724	7.38507	10.5932	8.07097	10.5487	8.56866	6.93932	11.7016	10.7249	6.51383	8.43989	9.12611	8.33814	8.11778	9.22848	7.84619	7.59475	9.67548	7.19703	7.59627	7.21016	7.3478	8.20422	7.64988	6.7202	7.63215	11.2186	7.40667	8.64447	8.13115
ENSG00000168079	SCARA5	3.04158e-05	0.00306921	1.60158	8.44247	9.44141	8.46781	9.88244	7.02337	11.0939	4.01974	7.4405	8.01498	10.1939	6.92343	10.8981	10.0539	10.52	7.94232	9.35189	8.53735	9.56855	6.79348	9.90111	9.05869	5.74292	9.94943	8.90617	4.97703	5.88896	7.44105	5.8583	6.52678	11.0062	5.17803	6.03931	9.42384	5.24871	6.84609	5.92847	6.35312	9.2971	5.31795	6.60876	9.75854	6.84816	7.47158	9.47904	7.42866
ENSG00000167984	NLRC3	3.12547e-05	0.00313125	1.17124	8.53839	9.92744	8.31371	9.62999	10.3831	9.41515	8.64144	7.85559	11.2542	9.06926	6.69552	9.04829	9.89599	8.32357	10.3612	9.03756	7.36719	10.4706	10.407	9.10583	5.62665	6.48682	9.49583	9.65708	7.43306	8.54429	7.43222	6.13096	7.90493	8.65399	8.27252	7.83341	8.99439	8.0141	8.76394	7.07503	7.44103	7.73457	7.51932	8.09372	8.55245	7.47518	8.83493	8.17831	6.72002
ENSG00000141756	FKBP10	3.28848e-05	0.00325691	-1.09583	9.43594	11.9352	12.5743	11.6434	11.5326	9.16496	10.5864	12.1726	10.7904	10.6042	11.6703	10.1044	9.12651	12.8284	12.0431	12.7424	12.4208	11.6744	12.3846	8.48745	13.311	12.0524	8.75871	10.3703	13.1329	12.0467	12.299	12.4486	12.8239	12.0891	12.4509	12.3823	10.283	12.6423	11.5372	12.6301	11.5997	12.5238	12.1363	13.4696	12.284	11.3134	12.6544	12.2439	12.954
ENSG00000183918	SH2D1A	3.43969e-05	0.00335563	1.31979	9.41748	8.85143	7.50279	9.54741	9.89153	8.67971	7.94969	7.94042	11.4365	8.6694	7.2511	8.27146	7.87981	7.42696	9.59084	9.41285	8.59591	10.5112	9.81673	9.69311	5.62665	5.9233	8.85117	8.19034	5.96353	8.82411	5.49664	5.20784	7.70964	8.52441	7.33435	7.49315	9.45013	8.28632	7.24877	6.61563	6.6065	8.74244	7.22942	5.71934	9.45028	6.60504	8.30015	8.30974	7.04402
ENSG00000100453	GZMB	3.56935e-05	0.00343689	1.31615	6.04569	8.3712	6.18888	7.14605	9.36589	8.1305	6.70524	6.84234	9.3303	8.0797	5.92332	7.31454	9.44203	6.3489	8.45636	9.34967	7.4796	8.46561	9.71392	9.10583	5.0166	5.47641	9.82873	8.98662	6.5597	7.13145	5.49664	5.20784	6.75367	7.15196	7.11299	5.87337	7.79933	7.35526	7.91636	5.04484	6.00799	6.42118	5.7099	7.09471	8.37461	6.53344	7.58345	7.24171	6.15082
ENSG00000129993	CBFA2T3	3.62365e-05	0.00346989	1.27146	8.49375	10.2137	7.7764	8.90989	9.81827	10.3672	7.34693	7.58603	10.7693	10.1802	5.9447	10.107	9.88021	8.47782	9.42968	8.92844	7.87028	10.5277	9.93458	9.20707	7.38144	5.64271	8.579	9.04926	6.70941	7.61463	7.66851	6.55394	7.33128	9.98066	7.48813	8.38299	8.43842	7.73658	8.05614	6.43918	7.27728	7.89172	6.21845	7.11289	8.27022	7.75631	8.49956	7.28372	7.71436
ENSG00000167476	JSRP1	3.68114e-05	0.00350557	1.00039	7.12826	7.78808	5.55201	6.77169	7.45109	8.39399	5.58237	5.75894	8.62235	7.25094	7.00524	7.77718	8.97534	6.83919	6.4498	8.62767	6.3646	5.75433	6.86298	6.57626	5.75113	7.16506	7.27574	6.57062	7.00174	5.97359	6.17997	4.35073	6.06399	7.21202	5.91377	5.63815	7.19706	6.34368	7.48353	6.33266	5.26361	6.16899	5.82436	7.5788	5.81392	5.86801	6.49183	5.86975	5.9249
ENSG00000123560	PLP1	3.75377e-05	0.00355521	1.75189	11.0056	9.00686	8.33552	12.4283	5.20935	9.38332	4.15442	5.57737	6.50354	9.20938	6.45329	8.84416	9.13862	9.87624	4.98633	9.55292	7.75835	10.6758	5.06012	10.417	7.57423	4.83097	12.5107	9.21931	6.60412	5.06576	6.75323	6.24935	5.66803	9.05577	5.76483	5.96804	9.63022	5.48604	6.84609	5.49388	5.26361	7.43648	4.04164	6.02577	7.5771	7.81726	5.18111	7.95289	7.77356
ENSG00000175894	TSPEAR	3.88736e-05	0.00364193	1.48866	9.10454	7.39531	6.71953	6.94432	6.05669	8.95418	4.67404	5.49114	7.27604	7.84893	5.90159	8.71499	9.57807	6.44096	5.57868	5.0889	5.31979	7.60599	5.66684	9.06516	5.0759	9.06982	9.7771	8.88724	5.27492	5.22143	6.20128	6.49809	6.63342	7.15196	4.2598	5.54108	8.56197	4.14408	7.0916	5.18441	5.54446	5.83828	5.31795	4.60636	5.41475	6.93924	6.01966	5.20442	5.72677
ENSG00000113263	ITK	3.9724e-05	0.00366467	1.37042	9.18158	9.16875	9.05884	10.0851	10.3687	9.79556	9.19285	8.04945	11.7453	10.2664	7.96685	9.42791	9.58162	8.83883	10.2473	9.5471	8.89533	11.0832	10.5026	10.3483	5.81736	7.03776	9.70082	10.302	6.63654	8.5709	7.20207	3.88579	8.47682	9.13509	7.96106	8.038	9.57699	8.75088	8.77501	6.88892	7.62246	9.50901	7.58347	6.47363	9.96639	7.9913	9.44955	8.86444	7.16307
ENSG00000100079	LGALS2	3.99117e-05	0.00366467	1.38866	8.2411	5.24008	6.73286	6.48799	7.75396	8.65794	6.38817	5.78297	8.23223	9.17965	4.6179	7.70404	8.58707	9.24298	8.16157	6.44975	6.78696	7.38051	8.45928	7.73241	5.5097	4.92793	8.67944	8.56394	6.09566	5.22143	8.37283	4.228	5.86068	7.8994	5.62663	6.567	6.80812	5.33288	6.12525	4.82812	5.19904	8.14949	6.16252	5.69453	6.85297	5.95995	6.89273	5.53608	5.61547
ENSG00000172794	RAB37	4.07215e-05	0.00366467	1.26289	8.5626	8.14684	6.06619	7.64178	8.15061	9.12248	6.16841	5.63184	9.33204	8.3705	5.58152	8.67387	9.60101	6.71037	7.47835	7.29889	8.05432	8.69038	7.93107	9.41802	6.57866	6.32317	9.74781	8.19651	6.09566	6.95983	8.40919	6.55394	6.17923	8.14941	5.62663	6.33504	8.58805	6.51165	7.18352	6.0915	5.05855	6.09805	5.78728	6.78989	7.06873	7.19122	6.81108	6.5943	6.9141
ENSG00000160654	CD3G	4.11201e-05	0.00366467	1.25972	10.0531	8.00291	7.12455	9.48037	9.96125	10.2117	8.34749	7.23705	10.8217	9.54862	7.14702	9.89539	9.91442	7.8968	9.97567	9.11561	7.91394	10.1016	9.93687	10.2748	7.36547	6.62065	7.27574	10.4106	6.32707	7.65257	6.63422	6.77321	8.04744	9.25358	7.35975	7.42334	9.9612	7.38613	7.99428	6.43918	7.04205	8.24092	7.77869	6.51555	9.06768	7.69914	8.53533	8.47059	7.34176
ENSG00000119714	GPR68	4.12308e-05	0.00366467	1.13447	7.32305	8.94383	7.94496	7.86893	7.92689	9.17156	7.05138	8.4616	8.37434	7.82545	5.96576	8.18136	8.43816	8.49555	9.04776	9.05132	6.53615	7.39991	8.42386	8.06037	5.91096	7.36749	8.85461	9.50153	6.72956	6.91871	8.21233	5.20784	5.88047	8.58784	8.2636	7.65132	6.47312	7.35526	7.98795	7.92213	6.29643	7.39355	6.21845	7.74484	6.5121	6.32811	8.25182	6.80627	6.0704
ENSG00000170370	EMX2	4.28913e-05	0.00375451	-1.05768	11.5296	12.2052	8.97522	12.6904	11.4129	9.97714	11.5263	11.4611	10.1847	10.4394	13.296	10.4662	10.1563	11.8292	12.7398	10.9686	9.82145	6.75265	12.0995	9.66408	11.2337	11.3474	9.00151	10.4133	13.4707	11.6914	11.5596	14.0035	11.4308	12.5591	9.94978	12.5849	10.5864	12.1663	12.9061	13.2243	10.9009	11.8377	11.6703	13.3607	11.0106	9.35953	12.3514	11.3756	11.7629
ENSG00000120907	ADRA1A	4.38227e-05	0.00381676	1.48382	9.2812	8.97919	7.38188	7.99393	6.72238	9.35076	5.01149	7.1324	9.0096	9.53424	5.55337	9.60051	9.39636	8.01962	5.80798	7.28023	12.8605	7.52001	6.46242	10.0592	6.19566	4.77907	9.57094	8.80087	6.52544	4.39917	7.74886	5.79653	5.49602	9.96988	4.72777	6.60219	8.49464	5.86023	6.10145	5.56077	6.9174	6.98415	5.56254	5.64346	7.89089	6.6327	6.99968	7.23316	7.12448
ENSG00000001617	SEMA3F	4.96689e-05	0.00424069	-1.02231	9.86748	12.3337	11.3862	10.5216	11.3217	9.46968	10.1174	11.2368	9.86927	9.95443	11.2671	9.68051	9.79556	10.7551	12.6077	10.9628	10.6139	9.84199	10.6774	8.82769	11.2238	11.2079	9.87688	7.43536	12.7731	12.0905	11.9554	11.5992	12.1447	11.7959	12.2687	10.1036	11.1694	13.5713	12.3169	11.166	12.3707	10.5232	11.6496	12.4243	10.8835	11.3113	11.7181	8.69496	11.1043
ENSG00000174944	P2RY14	5.017e-05	0.00424169	1.41304	10.7473	9.45904	8.25082	9.30923	8.65331	9.70907	7.73662	7.2703	8.99867	8.96319	6.69552	9.66835	9.48439	9.4315	8.25154	8.03604	6.97649	9.86824	8.8079	9.61291	5.91096	5.25048	10.7688	9.29306	5.21479	8.05298	7.35019	5.91738	6.01148	8.9324	6.7123	7.58897	10.0038	7.60649	7.44698	6.47295	6.38062	7.57097	5.76835	6.38582	8.47193	7.5985	7.11282	8.93702	7.44958
ENSG00000122224	LY9	5.10597e-05	0.00429596	1.41825	8.19224	8.54652	7.14455	9.28394	9.98376	8.35972	6.83436	6.53357	10.3476	8.62934	5.40262	8.59896	8.98879	7.55453	8.45996	8.76098	7.61443	10.3615	10.0027	9.29897	5.21241	5.4465	9.42588	10.5567	6.04759	7.48037	7.01321	4.5529	6.99409	7.80536	6.99878	6.59055	7.98106	7.49206	7.85501	5.8257	5.81687	7.56454	6.97343	6.65937	7.61175	6.82445	8.60429	7.82253	6.15082
ENSG00000026751	SLAMF7	5.64798e-05	0.00466146	1.14359	8.02095	8.38182	7.5559	9.65157	11.4046	9.38332	8.06384	7.02921	11.4553	9.72834	7.00524	9.46854	9.09205	7.96971	9.96433	12.1257	8.80227	10.0702	10.4995	9.54856	6.32421	6.36974	9.17112	9.35221	6.49032	9.33925	6.92752	6.74162	8.39926	8.14174	8.44807	7.09592	8.49004	8.00222	8.36548	6.96159	7.5645	7.69391	8.21595	7.6916	9.2586	7.90971	9.3441	8.2134	6.92914
ENSG00000153234	NR4A2	5.83181e-05	0.00470133	-1.14413	9.87716	10.2329	12.6314	11.2443	10.5272	9.73749	10.1753	13.5112	10.3075	11.9323	10.7797	11.1398	10.1067	12.7567	9.56604	10.5228	12.5334	13.1081	10.6595	10.2624	10.115	8.67324	9.34015	8.7846	11.4871	12.5726	14.3962	12.9143	11.085	12.7697	10.0425	12.534	9.24702	12.6439	10.4542	8.58302	10.8915	14.7537	10.6017	10.6569	13.9337	11.1079	13.2067	13.6551	12.3829
ENSG00000173597	SULT1B1	5.8319e-05	0.00470133	1.62384	10.1774	6.09681	7.86315	7.24593	6.1895	8.74308	4.9619	4.89177	6.09939	7.53092	4.98854	8.18625	8.80644	9.00641	5.33437	5.04064	9.06516	5.72272	4.98302	8.82394	6.21994	4.39512	10.9598	7.95586	4.4541	4.97953	8.60994	6.24935	4.54873	7.61882	4.44398	5.2916	7.91386	5.15838	4.52554	4.70133	5.13085	5.6745	4.42937	5.10074	5.15625	6.51867	5.43512	5.38109	6.34487
ENSG00000115523	GNLY	5.99241e-05	0.00478619	1.27243	8.60519	8.18977	7.73098	7.01822	10.0662	8.44935	8.34749	6.95943	8.69185	6.69624	6.33057	7.71084	7.64136	6.94695	9.20815	9.07037	6.68902	8.07822	9.28773	7.28485	4.78074	5.56221	5.8826	7.66665	6.95985	5.59745	6.13632	5.15687	7.68802	7.50365	7.54086	6.29234	6.52874	6.23777	7.4377	4.88633	6.43405	6.02326	6.9162	6.32406	6.79349	6.2036	7.27943	9.06966	5.40591
ENSG00000101916	TLR8	6.11916e-05	0.0048428	1.15156	9.78761	7.40578	6.10831	7.88586	8.56345	9.28741	7.43867	6.47723	8.56424	9.04916	6.29812	8.28519	8.81854	6.62182	8.00282	8.90134	8.14083	8.02312	8.40747	9.28269	6.13303	7.22469	8.40684	9.75217	5.89233	7.11337	6.43443	6.81933	6.19493	8.20199	6.63061	7.2726	8.78498	6.87799	7.14974	5.8257	6.00799	6.43552	6.65096	6.33976	7.71095	7.22771	7.26728	6.8178	7.04402
ENSG00000197471	SPN	6.19348e-05	0.00487933	1.0577	8.92201	10.5823	8.94717	9.77616	11.8283	11.195	10.2879	8.87338	11.9357	10.3375	8.54112	9.7298	10.9247	9.58502	11.5714	10.8012	9.42074	10.6619	11.7693	9.76127	7.68543	7.63527	8.34944	9.0148	8.40909	9.26383	7.55929	5.8583	9.31785	9.57983	9.1552	9.17956	9.23608	9.08297	10.222	8.56769	8.46593	8.90363	9.21961	9.5184	9.84965	8.3621	10.1954	9.36484	8.54396
ENSG00000151892	GFRA1	6.42239e-05	0.00494724	1.09361	9.38528	9.07054	8.30931	10.4524	7.25689	10.1618	6.74522	6.47723	8.77873	9.92441	8.81629	10.1186	9.87153	9.55492	6.27823	7.97372	9.73383	9.019	7.88914	9.65568	8.63431	6.86612	8.60784	9.10602	7.84873	7.68953	6.69498	10.418	5.84059	9.22848	6.83877	7.15204	9.13657	6.80643	8.2903	7.00806	6.29643	7.47131	5.11303	7.49144	7.85088	7.21868	8.38101	7.41799	7.99575
ENSG00000088882	CPXM1	6.49284e-05	0.00495744	-1.13303	8.30567	10.8549	10.8416	10.3994	12.548	8.97444	13.5327	11.2663	9.8005	9.92165	10.411	9.37973	8.99679	9.90304	10.3612	11.1502	9.34087	10.0336	9.46282	8.5925	12.2178	11.4919	8.00978	8.86032	12.4029	10.3997	10.1453	11.9997	11.151	11.4133	12.5736	10.5562	10.3288	10.9868	11.3825	10.5746	11.7524	11.7969	10.0693	11.4319	10.5177	11.0883	12.1041	12.6217	11.5111
ENSG00000083454	P2RX5	6.52913e-05	0.00496329	1.33195	5.6936	8.43375	6.42244	7.43462	8.97891	6.37459	6.9298	5.65826	9.47604	6.40753	5.92332	6.58162	7.72102	7.12244	7.17872	6.62402	5.23743	9.94919	9.46441	6.20712	4.9541	4.83097	8.10539	7.09448	6.59315	6.83271	6.80917	5.66369	5.95687	6.01328	4.99935	5.48969	5.83649	6.33087	6.74375	5.13967	5.43943	5.96435	5.56254	6.43041	6.21586	4.71424	7.39556	6.04026	4.76055
ENSG00000009790	TRAF3IP3	6.61743e-05	0.00498666	1.23614	9.98315	9.12523	8.23233	9.57547	10.6456	9.52394	8.82514	7.78851	11.1181	9.5124	6.56612	9.66835	9.89884	8.23767	10.1213	9.67169	7.75835	10.7928	10.5872	9.18388	5.88048	6.17332	8.76969	9.79137	6.96832	8.51719	7.61494	5.69816	8.22286	8.24557	8.40412	7.77354	8.7275	8.63527	8.82556	6.74517	7.059	7.80715	7.89269	7.16606	8.62194	7.96461	9.0337	8.30569	7.39669
ENSG00000168685	IL7R	6.87729e-05	0.00507041	1.10538	9.88293	11.329	11.7722	12.7805	12.0971	10.0131	10.5214	9.21893	13.1348	11.7749	11.2211	11.4844	9.88884	11.2723	11.7246	11.5521	10.6803	13.1538	12.1999	10.5003	8.03006	10.9361	9.69507	11.0224	9.36439	11.0686	9.36449	8.27936	9.31434	9.61068	10.2742	10.7449	9.86679	10.6187	11.2227	9.63074	9.75812	10.8263	9.76938	9.05232	10.9038	9.46974	11.3932	10.034	8.57277
ENSG00000168824	NSG1	6.89451e-05	0.00507041	-1.15314	9.63849	7.91055	7.34784	9.12927	8.73258	9.86229	7.68314	9.08815	6.99579	10.0498	7.03475	10.1895	10.2396	12.8802	8.47426	7.39736	8.56888	6.79747	10.9207	9.74353	11.0557	8.22319	9.94137	7.46639	11.5308	8.35055	9.85893	10.9181	11.4529	9.87142	10.3038	7.59475	10.3918	9.12733	7.01855	8.28784	10.4794	12.4402	10.366	9.90937	9.45599	10.9369	11.1539	11.991	10.7907
ENSG00000075426	FOSL2	7.2771e-05	0.00527727	-1.02022	12.194	14.2488	14.3021	13.8879	14.0421	10.7639	14.0501	14.6663	12.7628	12.7033	13.8971	12.9773	10.9434	15.1164	14.085	14.2369	14.1281	13.9736	13.696	10.1367	12.7865	14.6555	12.2383	10.5968	14.4653	14.1328	15.2809	15.7664	13.6923	15.3876	14.2166	14.9622	13.1339	14.479	14.1159	14.567	13.0107	15.2679	13.9278	14.6998	14.2992	13.0933	14.5042	14.4188	13.8287
ENSG00000163534	FCRL1	7.47832e-05	0.0054006	1.68017	9.15635	9.17791	7.27722	9.62665	10.3916	9.27112	6.77127	4.73475	12.0619	8.43777	5.73883	8.4445	9.23653	7.49217	7.26386	6.73846	5.72616	11.8498	10.801	9.65988	3.75309	4.92793	8.6599	9.39303	5.24522	8.78488	5.63225	4.71932	6.35687	8.18716	5.98251	6.23329	9.34961	8.40828	6.68177	4.82812	5.13085	6.46378	4.94169	5.64346	7.06873	7.54179	8.85528	7.82253	6.88354
ENSG00000160307	S100B	7.77384e-05	0.00550415	1.32957	6.59669	6.44485	5.90762	8.93989	5.63005	7.17891	5.48703	5.46107	5.6922	6.48545	6.00691	7.01702	7.39628	6.72257	6.83292	7.02377	5.39706	8.19362	6.69879	7.48855	4.81767	5.1395	7.97854	6.95511	5.0848	5.22143	5.63225	4.98944	4.98393	6.91924	6.30027	5.05577	6.92267	5.24871	6.53146	4.63161	4.71255	5.72338	5.49393	5.0178	7.66551	5.60618	5.95909	5.53608	5.26138
ENSG00000172201	ID4	7.81226e-05	0.00550415	-1.0679	10.8093	10.9026	11.9874	13.0645	11.4079	10.9677	10.0036	13.8472	12.6074	10.804	10.804	11.1348	10.1226	13.4075	13.1753	11.6825	11.8859	11.9276	10.7674	10.2816	12.5567	11.4356	10.8477	11.6795	13.9292	13.5751	14.1217	13.3065	13.6681	11.339	13.1569	11.7737	11.4864	13.7216	9.34191	11.7134	12.0337	14.573	12.7111	11.7284	13.0546	11.7915	11.3087	13.1843	12.593
ENSG00000174946	GPR171	7.91106e-05	0.00555119	1.40957	9.46447	7.31979	7.06281	9.4988	9.39642	9.97212	7.50187	7.53232	10.1991	9.77648	6.5525	9.14672	7.93649	7.47076	9.04297	8.18844	8.1771	10.0227	9.01675	8.64015	4.92152	5.81343	6.15895	9.82158	5.58563	8.19668	5.30418	6.29401	6.98521	7.66242	7.38472	7.30122	8.66355	7.1182	6.95467	5.18441	6.0775	8.33822	6.48003	6.20892	8.71073	6.97194	7.86663	7.29198	6.97331
ENSG00000174885	NLRP6	7.98178e-05	0.00557824	1.61795	5.95838	8.52753	9.72648	5.40775	6.47468	8.39399	4.5321	4.67678	6.60039	8.62256	4.84491	7.59052	8.38625	10.3474	5.11385	5.61912	6.70343	6.69059	5.7121	8.46837	4.70279	3.81773	9.22793	8.61547	5.36	5.42327	8.9149	6.15546	5.23448	7.90847	4.78775	3.95482	6.65055	5.38601	6.07723	4.63161	5.3835	5.92362	4.64673	4.21945	6.17868	4.88353	5.95909	5.08476	5.45063
ENSG00000081237	PTPRC	8.10136e-05	0.00561651	1.0805	11.0258	10.4971	10.6436	12.043	12.7164	10.491	11.485	11.0181	13.58	13.2864	10.947	12.397	9.47487	11.0542	12.1209	12.2692	12.174	13.2811	12.5005	10.5746	8.9808	10.0462	10.7159	10.9069	9.17735	11.6562	9.51168	8.60069	10.4819	9.50716	10.4611	10.9364	10.3352	11.3002	10.7195	9.69385	9.8013	11.3899	10.4908	8.76573	12.3322	9.67922	11.5196	11.0354	8.68697
ENSG00000167173	C15orf39	8.2751e-05	0.00568681	-1.00011	11.692	13.1426	12.8378	11.9392	12.5276	8.97444	12.7434	13.4972	12.5055	11.6641	12.602	11.5417	9.79862	12.037	13.6156	12.5071	11.9738	11.4213	12.5467	8.55682	12.409	12.4265	10.9542	11.0634	13.2982	11.9513	13.1087	13.1308	13.2244	12.5766	13.0076	14.7879	12.6613	12.3508	14.0564	13.0913	13.4233	11.5803	14.3396	14.0448	12.947	10.7561	11.5068	12.3788	12.6085
ENSG00000167208	SNX20	8.34304e-05	0.00569298	1.13535	8.26491	9.25494	7.47153	8.89048	9.94986	8.90753	8.75251	7.58603	10.7143	8.91681	7.138	8.83175	9.48059	7.32719	9.93879	8.83923	7.75835	10.1805	10.0894	9.45965	5.94078	6.44406	10.696	10.2702	6.85396	7.82855	9.08178	5.91738	7.73621	8.55935	8.37129	8.15592	8.3649	8.13505	9.15128	7.31529	7.4792	7.21587	8.10034	7.53242	8.22625	7.71205	8.2942	7.41043	6.8989
ENSG00000108405	P2RX1	8.4823e-05	0.00576531	1.18456	9.505	9.78689	9.00816	9.14808	10.6314	9.66458	6.79684	6.69021	10.1857	8.84869	6.69552	10.1388	9.57629	10.0141	9.47481	10.265	8.20748	9.8543	9.63169	9.33099	7.44357	5.94424	8.56226	8.95425	6.31368	8.55099	7.50981	6.80412	8.54443	10.6286	7.89325	6.567	9.42625	7.51457	8.76764	7.72861	6.7179	8.11475	7.41148	7.93494	8.75161	6.84816	8.68383	8.25608	7.31919
ENSG00000185245	GP1BA	8.63589e-05	0.00582402	1.55322	7.97834	7.11784	5.41994	6.8316	8.00392	9.1088	6.91822	5.07179	9.00742	8.33772	4.48167	8.81924	9.82883	5.85921	6.57605	5.5556	5.91585	8.67459	9.12693	8.7469	4.4765	5.01721	7.31639	7.44578	6.04759	5.54195	7.33131	4.35073	5.3864	7.92645	4.95007	5.77155	8.03897	5.82349	7.41895	4.88633	5.85731	5.12383	5.04748	5.90284	6.71865	6.42663	5.43512	6.2273	5.72677
ENSG00000005844	ITGAL	9.2647e-05	0.00615233	1.01116	9.83009	11.3501	9.6624	11.0474	12.5349	10.7441	10.8707	10.0084	13.2166	11.0824	8.43143	10.855	11.0376	10.159	12.297	11.6767	10.5463	11.8901	12.431	10.6303	7.75641	8.77317	10.4533	10.6404	8.95604	10.5692	8.48353	7.47438	10.2264	10.023	9.93162	9.73993	10.0838	10.3254	10.8226	9.28683	9.22073	10.1095	9.94397	9.79372	11.0401	8.93174	11.1904	10.4503	8.74718
ENSG00000100351	GRAP2	9.64313e-05	0.00637919	1.25156	9.77937	9.06726	7.31296	9.28607	9.66512	10.1485	8.55121	7.71212	10.9123	10.3983	6.29812	10.3416	10.4926	8.04875	10.0067	8.84872	7.52059	9.69325	9.83522	9.96201	5.6992	6.38492	9.07708	8.92114	6.68897	8.34285	7.15983	5.10364	7.97349	9.75072	7.84619	7.06282	9.20554	7.49206	8.28514	6.7033	7.46659	7.83412	7.34512	7.11289	8.11007	7.62603	8.67927	8.51343	7.75689
ENSG00000167261	DPEP2	0.00010019	0.00654312	1.01763	7.88914	9.57911	7.76357	9.22316	9.79554	9.05036	8.57339	7.49067	10.0032	8.71795	6.52486	8.68081	8.7973	8.10992	8.57058	8.05804	8.40823	9.74707	9.46441	8.75872	6.15843	7.02822	8.80212	8.58289	7.74944	7.49438	6.26333	5.25678	7.59814	7.41714	7.66818	8.15592	8.1306	8.0453	8.65233	6.7033	7.5041	8.27278	7.97062	7.08554	7.97306	7.39735	7.86663	7.51982	7.08481
ENSG00000188822	CNR2	0.00010032	0.00654312	1.63127	8.3947	8.86284	6.20831	8.41896	9.09309	9.38332	6.73202	4.54977	10.1456	9.01331	4.2275	9.15422	9.53291	7.10398	7.11596	5.92272	5.05392	10.8405	9.48641	9.8724	4.30794	4.72451	7.66191	8.12716	4.57153	6.81038	7.56737	5.88816	5.93817	8.80234	5.93707	5.75023	8.22229	5.72697	6.36312	4.88633	6.00799	6.36228	4.94169	6.04522	5.9317	7.17263	7.74954	6.45288	6.09773
ENSG00000181631	P2RY13	0.000102106	0.00657882	1.0349	9.86164	7.11784	7.32176	9.17125	9.64124	9.74341	9.54285	7.78851	9.92341	9.0792	6.6062	8.90465	8.94807	8.13277	9.86071	9.01807	9.76306	10.3291	9.76367	9.09654	6.56932	8.26015	8.57483	9.44053	6.8074	8.35821	7.74173	6.65939	6.56324	8.14174	7.4727	8.038	9.76767	8.1602	8.12124	7.11798	6.73916	8.22472	8.35082	7.09471	9.14049	8.1978	8.25795	8.35756	7.23725
ENSG00000110492	MDK	0.000104025	0.00667762	-1.20925	11.8299	13.4239	13.9214	12.8616	13.7415	8.55406	12.9989	14.271	13.453	11.8119	12.6491	11.2116	9.20923	12.3133	13.7888	14.2399	13.0732	12.5719	13.9496	7.24038	14.0545	14.4025	11.9331	10.7555	14.5179	13.2641	14.8274	13.6658	13.5433	13.4449	13.5958	13.9003	12.3467	14.5149	13.9084	14.2021	13.7097	13.0031	14.2619	15.2477	12.7833	13.7841	14.1935	13.8471	14.5922
ENSG00000167286	CD3D	0.000107155	0.00680297	1.13332	8.74716	6.98416	7.10427	8.87362	9.7171	8.98945	8.00518	6.89676	10.6333	10.4033	7.02498	9.56723	8.70582	8.00483	9.25651	8.6203	7.10099	9.64344	9.95727	9.45239	5.42542	5.56221	9.23586	10.6849	6.51383	7.33222	6.13632	6.67622	7.37935	8.61577	7.06221	7.37035	8.98134	7.9619	8.0682	6.68906	6.65212	8.07915	7.02844	7.45636	7.69166	6.87148	8.57514	7.94769	6.36733
ENSG00000124785	NRN1	0.000108674	0.00682444	1.03816	6.57758	8.21374	7.21242	9.19631	7.35728	8.70418	5.85798	7.39605	7.88317	8.51309	5.90159	8.04276	7.99102	7.75071	7.37512	7.94448	7.15418	9.18142	7.33665	8.17666	6.9455	7.70852	8.88857	8.40795	6.74942	6.01401	6.06814	6.77321	5.84059	7.9442	6.06909	6.24829	8.81104	6.81557	7.24877	5.26924	6.00799	7.485	5.54007	5.61717	7.94075	7.19122	8.0616	6.98041	7.03015
ENSG00000254521	SIGLEC12	0.000110558	0.00689278	1.27733	8.60052	7.9324	6.67877	6.45773	6.38136	8.91541	5.41933	4.9853	8.68368	8.86602	5.76332	8.9076	9.76777	7.55453	6.35884	8.39265	5.53883	8.34104	8.93909	8.31662	5.18631	5.47641	6.8735	8.64282	7.00174	5.70188	6.26333	4.45752	5.13345	7.98765	5.84136	5.32187	7.92072	7.47494	8.76764	6.15585	6.11099	6.4777	5.66945	6.74381	4.71072	6.18486	7.17922	4.80077	6.34487
ENSG00000162676	GFI1	0.000111797	0.00694315	1.08135	8.55779	8.36586	7.3305	7.96235	9.15789	9.13828	7.27632	6.50568	9.52254	8.28711	5.43422	8.83797	8.30255	7.52022	8.65773	8.3034	6.43576	8.79633	8.65248	8.49218	5.88048	5.9233	8.12834	8.65182	6.58209	7.20155	7.94755	5.69816	7.39947	7.72543	6.75144	6.96764	8.39476	7.16886	7.40948	6.45617	5.32499	6.80929	5.97964	6.93007	7.16547	6.42663	7.7408	7.25866	6.27524
ENSG00000112195	TREML2	0.000112167	0.00694315	1.30074	10.6331	7.2633	4.15468	6.98702	7.2643	8.83459	5.67122	4.9853	9.06092	8.56356	9.01328	8.85032	9.48439	5.9255	7.73198	5.45408	6.03672	8.47019	8.02009	9.24397	7.65077	4.72451	8.65201	9.06282	6.07982	6.19997	6.13632	5.34921	5.79949	7.76595	5.09205	6.03931	8.22783	5.6229	7.73146	6.81232	6.82116	5.81607	6.89095	5.85926	5.73796	6.39456	6.42713	5.04204	8.44873
ENSG00000137558	PI15	0.000118576	0.00723645	1.00319	10.3458	10.3029	9.86778	10.6158	8.67007	10.6916	9.66828	8.61769	9.47446	10.7302	12.2764	10.411	10.4151	11.05	11.5301	10.8069	9.79838	11.3696	8.2398	11.3247	8.62766	10.8228	11.374	10.9576	9.06212	10.2349	8.08883	10.9603	7.5865	10.8398	9.90035	7.72695	11.0781	9.41664	9.20953	8.1297	9.10384	8.81181	9.77281	7.85652	8.1809	8.14176	8.55039	9.03824	9.12967
ENSG00000108001	EBF3	0.000119636	0.00725029	1.27205	10.4597	8.84378	7.72437	10.1749	9.54461	10.3036	10.3112	9.0624	10.8865	10.6731	7.53813	10.7674	10.4181	7.49217	7.96784	9.1696	6.01339	10.4253	10.1537	10.7247	12.1552	9.35037	9.62026	9.91795	7.32535	7.93492	7.73458	7.77492	6.74315	10.0681	7.48043	8.96705	9.1772	8.63527	7.33138	6.81232	7.30591	9.53221	7.66971	7.39098	9.87973	8.01749	12.0429	8.62832	8.52934
ENSG00000124935	SCGB1D2	0.000119639	0.00725029	-1.41985	5.45332	5.62909	4.15468	6.07263	5.5813	5.83133	5.75448	4.2257	6.01293	6.66989	7.27598	4.80892	7.02888	4.61913	9.31326	6.34469	5.39706	4.76573	4.17887	6.08442	6.10716	8.8316	5.8826	8.91367	7.00997	8.09028	5.02518	5.20784	8.18868	9.60233	7.11299	5.89284	7.61682	7.9537	6.80313	8.03245	7.3478	5.69916	7.91361	7.58531	7.2384	6.24033	6.44903	3.82466	6.32204
ENSG00000171596	NMUR1	0.000122338	0.00738802	1.36868	6.87168	7.59142	5.48767	7.38774	6.39508	8.40149	6.2267	5.68415	6.03066	7.57386	5.96576	8.35625	7.67509	6.56861	6.47886	6.14979	5.66663	6.26824	5.13248	8.24554	6.17095	4.4709	9.19031	8.50554	5.60844	4.54541	5.49664	5.25678	6.68935	7.00679	4.14834	4.97884	7.4558	5.82349	6.91492	4.9944	4.89893	5.6745	5.44608	5.61717	6.38812	6.00368	5.33961	6.11815	5.95526
ENSG00000162739	SLAMF6	0.000123998	0.0074108	1.20749	8.44247	7.58222	6.77211	8.78926	9.88795	8.55068	7.80705	6.41852	10.4321	8.69226	6.14193	8.86257	8.64936	7.27044	8.92304	9.02367	7.85115	9.94755	9.6679	8.71489	5.44702	5.64271	7.30634	8.21486	6.20169	8.21368	5.81263	5.15687	7.25231	7.83422	7.19065	6.79667	7.707	7.16173	7.53667	6.17665	6.0775	7.5901	6.98936	6.17418	8.17165	7.20958	8.28822	7.58837	6.68492
ENSG00000196208	GREB1	0.000125711	0.00748736	-1.26738	11.8517	11.3139	10.9223	11.3541	10.0428	11.6489	6.67793	10.5937	9.66337	11.9129	9.98003	11.8617	11.6201	13.1554	12.8831	9.01527	10.8445	8.4564	7.24332	11.318	13.759	11.6921	10.3656	11.4805	13.5105	11.9392	14.0643	12.7434	12.6062	14.7996	10.1991	9.20993	12.8344	10.6526	9.68463	10.4569	9.88868	13.1166	11.4436	10.283	11.5897	12.2728	9.97519	16.3765	13.8916
ENSG00000203710	CR1	0.000126535	0.00751066	1.11534	11.3128	9.21694	8.41142	9.37456	10.0081	10.6203	7.23035	9.06712	10.896	12.2791	9.30759	11.8251	10.54	9.53963	8.41988	9.56831	10.0933	11.2315	10.2058	11.117	7.96109	7.00894	9.36689	10.5887	8.15233	9.077	8.14383	7.99035	8.00441	9.2642	6.85081	8.33898	9.58995	8.93897	9.39067	7.60614	7.76304	9.07816	9.41243	8.03324	9.16164	8.24289	9.44955	8.66043	8.92153
ENSG00000117090	SLAMF1	0.000127749	0.00754244	1.26795	8.63746	9.39766	7.45564	9.07133	9.76857	9.04318	7.83183	6.58775	10.8105	9.19573	5.63606	8.51994	9.15541	6.98786	9.83048	8.40128	6.73183	9.7751	9.85105	9.21281	5.0759	5.01721	9.94137	9.0729	6.0638	7.34775	8.34025	5.79653	7.92353	7.90847	7.62	6.90357	9.00087	7.7603	8.27478	6.73135	6.86044	6.36228	6.70038	6.82349	8.15767	7.26329	7.85047	7.51982	6.72002
ENSG00000174123	TLR10	0.000127941	0.00754244	1.39417	9.10783	7.62761	7.07329	9.78069	9.91632	9.14052	7.96096	6.60097	11.4597	8.68901	6.24799	7.49907	9.44788	7.69646	8.80358	7.97372	6.40063	11.6064	9.91733	10.1321	4.81767	5.74292	10.2889	9.42225	5.91048	8.21368	7.1705	4.228	7.51459	9.08403	6.68559	7.95962	9.89837	7.46919	6.32279	6.13473	6.0775	5.90278	7.92189	6.27588	7.52714	7.55618	7.71426	7.06008	6.86801
ENSG00000138675	FGF5	0.000130323	0.00763094	1.64698	10.0497	8.1406	8.28261	9.66795	5.78779	10.1101	4.45232	5.15237	5.35864	9.76267	6.10469	10.4551	9.99121	9.37519	6.26153	6.62402	6.41831	5.72272	4.66157	10.5746	5.38111	7.03776	9.8182	9.79544	5.11864	5.54195	7.72739	6.22647	4.66232	8.77783	6.00467	5.54108	9.54852	5.33288	5.77787	6.13473	5.93474	5.92362	5.04748	5.64346	4.43027	7.25448	5.38826	6.07976	7.50059
ENSG00000155657	TTN	0.000131201	0.0076565	1.16245	13.6281	13.0977	12.0619	13.8789	14.8722	13.8235	11.8752	13.2474	15.3351	13.7064	11.4049	13.5803	14.1452	17.0174	13.9333	12.5151	11.1578	14.7627	14.4702	14.391	10.8349	9.709	13.4876	14.2804	11.2319	13.018	11.5253	10.2995	12.5234	13.3968	11.4295	11.8073	13.9413	12.8967	11.8967	10.4104	10.072	17.5667	10.9769	10.8253	13.8014	11.6373	13.1378	12.5256	11.8644
ENSG00000137077	CCL21	0.000134445	0.00776255	1.92576	5.8969	10.7877	9.30185	10.0654	11.8227	7.48565	9.58528	8.82964	12.9526	7.46398	7.14702	7.45917	7.81476	11.2194	9.58262	8.88606	10.4918	12.0109	11.3681	6.31982	4.6615	4.66694	5.91017	8.17793	4.85807	7.79503	7.4144	5.15687	5.09781	9.49519	7.28214	6.05656	7.82883	8.25331	5.16759	5.22756	7.84317	5.77053	4.29704	8.03324	9.11422	7.35679	9.49434	10.6783	7.56909
ENSG00000162894	FCMR	0.000136248	0.00777917	1.24289	9.26359	9.90188	8.42369	10.6549	11.3102	8.97192	8.68622	7.08642	12.5561	8.82229	6.69552	8.59896	9.01531	10.3237	9.6628	8.87062	8.98858	12.2685	11.5432	9.52799	6.68615	5.88042	9.0593	9.96924	7.15056	8.75038	7.56737	4.86265	7.69887	8.3357	7.4571	7.39045	8.96817	8.7836	8.43693	6.71739	7.45387	9.29323	7.93013	7.87255	9.09481	8.01229	9.72628	9.41274	7.40743
ENSG00000127533	F2RL3	0.000136676	0.00777917	1.09142	8.52366	8.57917	7.48724	6.51761	6.82661	8.39775	7.37254	7.01945	7.52863	7.66933	6.94433	8.4926	8.56927	8.1508	6.61573	7.08966	7.04575	6.92402	7.34358	8.18253	5.66342	5.74292	7.64608	8.33155	7.16535	5.84458	6.57073	7.01667	5.02314	7.21202	6.38628	6.82663	6.93636	5.76641	7.62107	6.04687	6.65212	6.89426	6.85658	8.02371	5.65742	5.79471	7.11282	5.20442	5.98497
ENSG00000179314	WSCD1	0.000145581	0.00811323	1.27871	9.01265	8.28334	7.00923	6.80794	6.23619	9.06696	5.88266	5.98185	6.66888	7.95007	5.55337	8.74177	9.65764	8.44535	7.63966	6.19102	6.68902	6.73739	6.04539	8.94959	5.98431	5.4465	8.96058	9.33556	5.85528	6.30061	7.47584	4.98944	5.4147	7.67312	5.47218	5.61455	8.99439	6.09286	6.12525	6.00074	5.05855	6.18617	6.17671	6.59581	5.51114	6.12708	6.89273	5.93622	6.32204
ENSG00000072858	SIDT1	0.000147223	0.00817844	1.02081	10.7023	9.39504	9.10017	9.59787	10.1129	10.3729	7.94969	6.96961	10.8895	9.38194	6.92343	9.5503	10.3353	9.33836	9.39817	9.18467	7.30279	10.4706	10.2966	10.6271	9.0929	6.275	10.5381	10.358	7.4208	8.02436	8.43146	7.52137	8.47367	9.06795	8.08779	8.19445	10.3657	8.22974	8.38005	7.01944	7.96455	8.24092	9.01446	7.5788	8.27455	10.0751	9.13703	8.445	8.34675
ENSG00000100450	GZMH	0.000148543	0.0081992	1.24269	8.3893	6.80514	6.18888	6.70913	7.93617	8.69505	6.37112	6.09992	8.40447	7.87203	5.19431	8.14669	9.27873	5.03425	7.41285	7.45668	6.77338	6.28951	7.69722	8.79744	4.09301	5.61642	9.23322	6.29556	5.51472	5.42327	5.69514	4.79337	5.35745	6.80652	5.29658	5.40855	7.11535	5.50987	6.07723	5.68509	6.0775	6.69536	6.3112	6.91976	6.78128	6.42663	7.11282	6.8851	5.45063
ENSG00000118308	IRAG2	0.000149906	0.00824814	1.1313	10.7174	9.23168	7.41513	10.5153	10.0278	9.65049	9.73862	7.41102	11.657	9.24735	7.15599	9.09835	9.3069	8.3196	9.26064	8.98116	7.7307	10.9461	10.1586	9.88323	6.64235	6.81142	8.81277	9.54805	6.5597	8.03397	8.05479	6.17954	7.63251	8.53615	9.1358	7.47444	9.65303	7.89922	7.74656	7.00806	8.47223	8.04726	7.66971	6.75547	8.48691	8.35801	8.46289	7.93723	8.08519
ENSG00000085563	ABCB1	0.000159392	0.00868737	1.16711	10.3346	8.15924	9.24079	9.42747	8.87673	9.97086	7.37254	7.70607	8.81904	10.4052	7.08261	10.0085	10.5707	10.7856	7.73793	7.82759	10.5213	9.37456	8.23609	10.2843	6.72863	5.69376	12.1449	10.3812	7.082	7.71366	10.3887	8.34337	7.29592	9.37617	7.30848	7.51161	9.93775	8.30254	7.40948	5.92847	7.07575	7.86583	6.58927	6.95045	8.03557	7.82322	7.40667	8.84501	8.25489
ENSG00000174175	SELP	0.000165804	0.00890557	1.22164	9.62476	8.1406	7.66349	8.28508	8.1704	9.74045	7.07241	7.43319	8.84123	9.01331	5.81101	9.06429	9.46721	7.02763	6.53522	7.9621	7.46287	8.97777	8.30852	9.60202	5.88048	5.17763	7.80419	9.78729	5.73757	6.59166	6.04464	5.47628	6.25603	8.57651	6.54389	7.05443	9.02015	7.34901	6.61693	5.30957	6.55935	7.05033	5.56254	6.91976	7.97306	7.45227	7.69628	6.94934	7.30777
ENSG00000188257	PLA2G2A	0.000166433	0.00890557	1.55479	7.69219	9.14716	9.90906	9.134	5.69996	7.86856	4.45232	7.18568	6.21197	7.60869	8.24736	7.12324	8.13839	11.0331	4.22627	11.4268	9.73209	10.0086	7.19042	7.41052	5.95545	7.974	8.4347	9.64586	5.75792	5.93194	7.79085	5.20784	5.06106	6.80652	5.95998	5.63815	7.07884	8.21952	5.01058	4.55664	4.71255	4.86679	5.42147	9.16705	8.86197	5.5769	8.43611	8.25608	8.23699
ENSG00000117091	CD48	0.000166479	0.00890557	1.07861	9.28411	7.91787	7.56333	9.74716	10.3146	8.70114	8.50196	7.36564	11.7547	9.84508	7.53127	9.13162	9.20232	7.93372	9.81793	8.72364	8.82202	11.3739	10.4037	9.85782	6.69475	6.7311	9.14888	10.4754	6.45431	8.7962	7.8648	6.51696	8.00441	8.60466	8.19489	8.30418	9.58995	8.74615	8.21097	7.37838	7.37507	8.44342	8.63377	6.76704	8.91829	7.96461	8.17613	8.08193	7.31919
ENSG00000135426	TESPA1	0.000168547	0.00894691	1.06926	9.91336	9.71532	7.9897	10.1715	10.8615	9.78843	8.49423	7.49067	12.3655	8.58116	7.61151	9.29642	9.92144	8.45263	10.6112	8.58666	7.83825	10.8019	10.6957	10.1695	6.66879	6.84449	8.50647	10.0257	6.91668	9.18855	7.28297	6.9493	8.2378	9.0311	8.17124	8.25036	9.21393	8.7077	8.50942	7.43032	7.10867	8.00044	8.07085	7.51208	8.94021	8.42604	8.91853	9.64064	8.30155
ENSG00000163599	CTLA4	0.000169439	0.0089534	1.274	8.03487	8.64231	6.71953	8.89048	9.09102	8.86476	8.06384	5.98185	10.2942	9.32251	5.96576	8.9076	9.11184	6.82795	8.64199	8.60918	6.65974	9.8543	9.434	9.02657	5.31158	5.0594	8.01594	8.75567	6.04759	7.89331	5.92067	5.8583	6.94915	7.953	7.1328	7.29412	7.90696	7.44595	7.39994	6.45617	5.68766	6.68345	6.04335	7.04823	8.95375	6.50374	8.32372	6.26186	6.64893
ENSG00000186265	BTLA	0.000172625	0.00905435	1.1743	10.4713	9.59287	7.89878	11.1183	11.0888	9.62509	9.462	6.86436	12.3746	10.5427	7.93086	9.10352	10.1017	7.32719	9.98443	8.88606	6.98827	12.7531	10.9288	10.6953	7.04935	7.30578	9.60809	8.99017	6.61501	9.4827	7.47584	8.1421	8.88742	9.8075	8.23194	8.35267	10.5281	9.41067	7.03099	7.56029	7.27728	7.18258	7.39964	6.69618	8.86484	7.93743	8.43611	8.85059	8.31867
ENSG00000115457	IGFBP2	0.000173961	0.00905435	-1.00961	11.418	12.3833	9.81757	10.21	12.541	8.61341	11.3282	12.2202	9.37998	10.7103	12.9278	10.6767	9.09702	11.7992	12.628	11.9296	12.9511	7.04021	12.5934	7.7163	13.0004	12.4493	11.5729	9.05944	13.9591	12.0259	11.0961	12.3798	12.0552	9.96121	12.0589	10.7719	11.1433	12.6542	12.9689	12.833	11.0568	11.6137	10.5998	13.8935	11.8386	10.014	13.4049	11.791	13.3359
ENSG00000110448	CD5	0.000181529	0.00936389	1.14758	7.59202	9.02051	7.69763	8.29778	9.64266	8.43113	8.28165	7.46939	10.5888	8.3946	6.34651	8.1265	8.75701	8.22071	10.0693	9.25056	7.8766	9.36722	10.1239	8.32194	5.15965	5.9233	8.12834	8.52527	7.31875	7.54907	6.45221	4.86265	7.28153	7.73567	7.4571	7.58897	8.07017	7.54223	8.04398	5.13967	7.46659	7.89685	6.78521	7.30679	8.87626	6.53344	8.78064	8.06282	6.32204
ENSG00000011590	ZBTB32	0.000183817	0.00945374	1.36483	6.84009	9.18399	6.04463	7.41916	7.9727	9.18466	6.08666	5.07179	8.824	7.44096	5.11622	7.97095	8.75386	6.73468	7.53416	7.65047	5.31979	7.6792	8.9368	7.81791	4.78074	4.66694	8.3927	8.22697	5.33228	6.81038	5.78421	4.63957	6.14728	7.87183	5.76483	5.94963	8.24979	6.19587	7.59627	5.04484	5.32499	5.96435	5.11303	6.62158	7.2024	5.95995	6.99968	6.36064	6.36733
ENSG00000178562	CD28	0.000184597	0.00946382	1.13439	7.47411	8.24896	6.66492	7.92461	8.4612	9.00677	6.71869	6.60097	10.0558	9.38395	5.87951	9.08011	9.22522	7.29504	8.28032	8.13769	7.35817	9.276	8.80039	9.12422	6.14579	5.17763	8.26399	8.7176	6.39214	7.48037	5.1727	4.63957	6.3288	7.84372	6.88635	6.69194	8.37492	7.08087	7.24877	6.35099	6.53517	7.44352	6.38607	6.02577	8.30022	7.31504	7.93715	7.8282	7.31919
ENSG00000013588	GPRC5A	0.000185141	0.00946382	-1.07383	10.8093	11.3263	11.9593	9.62329	8.16252	9.68929	8.75251	10.8896	8.00189	9.35151	11.8779	10.1489	10.2508	12.6844	6.53522	10.6439	9.47164	12.7439	8.82527	9.78264	10.3989	9.17455	12.085	10.2242	10.6075	9.7763	12.7517	12.2346	9.44705	13.0756	10.2394	11.5986	10.409	12.2844	11.6979	11.9198	10.518	13.2996	11.5766	11.3143	10.9253	11.4217	10.4127	11.1146	10.7804
ENSG00000164749	HNF4G	0.000185651	0.00946382	1.70011	10.1018	7.8958	10.2377	8.20645	7.56331	9.54101	4.36468	4.40301	6.41296	9.52881	6.77952	10.3942	9.70564	10.5835	6.7042	6.94284	10.1413	7.90613	4.66157	10.378	9.01008	7.47648	11.5235	11.169	5.04997	6.78768	10.4401	7.79798	6.8645	9.0186	4.66412	5.70653	9.96617	6.06196	5.06526	5.56077	5.73213	6.31642	5.47023	6.17418	3.8328	9.87646	5.7592	4.90357	8.1694
ENSG00000132185	FCRLA	0.000187929	0.00949953	1.58087	8.51872	8.07667	5.27259	7.77507	8.22439	8.71626	5.83285	4.40301	10.1702	8.28282	4.48167	6.77735	9.03617	7.0374	5.89849	7.60629	4.83619	9.56641	8.82033	9.09032	4.24308	4.77907	7.41324	9.76259	4.4541	5.54195	5.84046	3.88579	5.4147	6.70522	5.40483	6.03931	8.17143	6.46568	6.07723	4.9944	5.32499	6.02326	5.39637	5.79112	6.06074	6.7758	7.08536	6.31212	6.78771
ENSG00000182253	SYNM	0.000187996	0.00949953	1.0282	9.57804	13.3233	13.0258	10.8549	9.50157	10.4143	8.09996	10.6276	10.38	11.096	10.0475	12.482	10.8669	14.7835	10.8353	12.8614	12.7234	11.6941	9.72586	10.4392	10.9446	9.23969	10.7861	10.8504	8.99571	10.0976	9.67537	8.50134	8.69805	10.1771	9.17672	10.0904	9.65508	10.507	8.67614	10.9385	9.6117	10.483	11.0107	10.3445	10.7771	9.06063	10.1467	9.78594	10.2087
ENSG00000147138	GPR174	0.00019	0.00952654	1.08261	6.94772	6.17376	6.97609	8.34341	9.32768	6.54914	7.35552	6.73879	9.72299	8.01893	5.63606	6.75099	7.07018	6.5821	8.81766	8.1734	6.82695	9.41075	8.79788	7.65845	5.0759	5.64271	7.74599	6.92552	5.7169	7.46623	5.12552	5.62829	7.28874	6.57321	6.54389	7.03749	7.09111	7.20398	6.49576	5.52776	6.11099	6.93491	6.28533	5.61717	7.88524	6.24033	8.07556	7.4255	5.53566
ENSG00000104903	LYL1	0.000193669	0.00964708	1.05844	9.01966	8.87039	6.91908	7.61492	8.05166	8.14399	6.89476	6.93885	8.86789	8.85449	6.06641	8.28973	8.73164	7.19401	7.16107	7.06803	6.55221	8.26394	8.65526	7.15907	5.60787	5.98518	9.2516	8.19034	7.31212	7.20155	6.06814	4.08053	7.07991	8.11064	6.95487	7.22858	7.30623	6.85157	8.01934	6.23723	6.78075	5.90278	6.57872	7.21733	6.12098	5.98199	6.95483	7.23316	6.36733
ENSG00000163751	CPA3	0.000195396	0.00970371	1.31496	9.05422	7.39531	6.71953	7.89704	6.79614	8.21813	4.9619	7.25377	7.1227	7.72116	6.1782	8.61353	9.07198	10.0154	5.68551	9.58921	7.96821	8.07822	7.71868	8.72296	4.81767	4.92793	9.41428	8.92114	5.36	7.01936	6.92752	5.20784	5.52203	7.86252	5.84136	6.09043	8.38982	6.65145	5.6161	5.56077	5.3835	8.69035	4.69424	5.35298	7.62538	6.78812	7.41769	6.80627	6.41119
ENSG00000122122	SASH3	0.000197131	0.00976195	1.00231	7.50451	9.65758	8.29156	9.23641	10.4638	7.56817	9.27854	8.20747	11.3824	9.05673	7.27598	8.68426	8.72844	9.05741	10.2295	9.83491	8.65585	10.4752	10.9126	8.00844	6.35731	7.58427	9.3154	9.08292	7.32535	8.32733	8.62933	6.67622	8.34857	7.60771	8.45591	8.25036	7.0029	8.92018	9.24179	7.4218	7.32001	7.7573	8.52391	7.86723	8.94021	7.57042	9.04082	8.28523	6.86801
ENSG00000116771	AGMAT	0.000205128	0.00998675	1.09524	9.91336	9.17791	6.8475	8.10892	7.47041	8.37886	6.79684	7.25377	8.17121	8.59856	6.1782	9.54841	8.9645	8.21215	8.26394	7.18311	11.7072	7.36084	7.04465	8.88274	6.99491	6.36974	9.83571	8.49558	7.67407	6.56513	7.24309	6.39977	7.96004	7.81505	7.50339	5.38031	8.7353	7.58539	6.51372	8.02123	7.29167	6.31642	5.87812	8.17346	7.44493	7.58453	8.14338	5.70054	6.15082
Abbreviation: DEGs, differentially expressed genes; HGSOC, high-grade serous ovarian cancer; p, p-value; FDR, false discovery rate; log2FC, log 2 fold-change
[truncated: 3 more columns]

## Sheet: Supplementary Table 2
Supplementary Table 2. Full list of molecular networks identified from differentially expressed genes using Ingenuity Pathway Analysis
Network ID	Molecules	Score	Focus Molecules	Top Diseases and Functions
1	BATF,BCR (complex),CAMK4,CD79A,CD79B,Complement,CR2,CSF,EBI3,FCMR,FOSL2,IFN gamma,IgA,IgD,IgE,IgG,IgG2c,IgG3,IgM,IKZF3,IL12 (complex),IL12 (family),IL23,Immunoglobulin,IRAG2,IRF8,MHC II,MS4A1,SAMSN1,SASH3,SCIMP,SH2D1A,SLAMF1,SLAMF7,STAT5A/B	34	18	Cell Morphology, Immunological Disease, Organismal Injury and Abnormalities
2	26S proteasome,ADRA1A,AIM2,BTLA,CCL22,CCR7,CD27,CD28,CD5,CD8,collagen type i (family),CREB3L1,CXCL13,CXCR5,GFI1,GZMB,GZMH,histone H4,IKK (complex),Integrin alpha 4 beta 1,interferon alpha,ITGAL,MHC II (complex),MTORC1,NGF,NSG1,p85 PIK3R,PI3K p85,PLC gamma,PLP1,PTPRC,RAC,RAS,SHC,SYK/ZAP	34	18	Cell-To-Cell Signaling and Interaction, Hematological System Development and Function, Immune Cell Trafficking
3	ANGPTL6,Ap1,ATN1,ATP2A3,CPA3,CSDC2,cyclin A,DPYSL3,FCRL1,GREB1,histone,histone H3,IFN,IFN alpha/beta,IFN beta,IFN type 1,insulin,MAP2K1/2,MAPK,NFkB (family),NOTCH,PI3K (family),PLAC8,RNA polymerase II,RSK,S100B,SCGB1D2,TLR10,TLR8,TNFSF11,TRAF3IP3,TREML2,trypsin,VEGF,WT1	32	17	Endocrine System Disorders, Gastrointestinal Disease, Metabolic Disease
4	ADGRG3,CCL19,CCL21,CCR7:CCL19,21,chemokine,chemokine receptor,CNR2,COL4,CXCR/CCR,CXCR6,elastase,F2RL3,FOXF1,Gi-coupled receptor,GPCR,GPCRs that activate Gq/11,GPR171,GPR174,GPR68,Ligand:GPCR complexes that activate Gi,Ligand:GPCR complexes that activate Gi:Heterotrimeric G-protein Gi (active),Ligand:GPCR complexes that activate Gi:Heterotrimeric G-protein Gi (inactive),Ligand:GPCR complexes that …	29	16	Cell-To-Cell Signaling and Interaction, Cellular Function and Maintenance, Cellular Movement
5	ACBD4,ANO8,AP2A2,APP,ARHGAP15,C15orf39,C19orf47,CYB561D2,DPEP2,F5,FOLR1,GIMAP6,GPR61,IRAG2,MATN3,MEGF6,MMRN1,NYNRIN,PCSK9,PDZD4,PI15,PLAC8,QPCT,RAB39A,SASH3,SLC37A3,SLC5A7,SPATA46,STK36,TAFAZZIN,TOP3B,TP53,TTLL6,WDFY4,ZGRF1	29	16	Cell Death and Survival, Connective Tissue Disorders, Organismal Injury and Abnormalities
6	ABCB1,Activator:PI3K,activin (family),CD19,CSF2RB,CUX2,cytokine receptor,DPEP1,ERK1/2,FCRLA,FGF5,FGFR,GDA,GFRA1,H/K/NRAS,H3-3A/3B,IFNAR,IgG1,IgG2a,IgG2b,IL17R,IL2RA,Integrin,interleukin,JAK,JAK1/2,LGALS2,LY9,RAS GEFs,Secretase gamma,SEMA3F,SIGLEC12,SPIB,STAT,TCF	27	15	Cell Morphology, Humoral Immune Response, Protein Synthesis
7	ADAMDEC1,alpha catenin,CD48,CG,COL27A1,collagen,Collagen(s),collagenase,CTLA4,EPHA3,ERK,Fc gamma receptor,FSH,G protein alpha,GNLY,ID4,IGFBP2,metalloprotease,MMP25,NGFR,p38 MAPK,PLC,PLD,PP2A,PPP2C,PTPase,PTPN7,RAB37,RAP1,RASSF6,RB,Specific granule membrane proteins,TNF (family),XPNPEP2,ZC3H12D	27	15	Cellular Development, Embryonic Development, Nervous System Development and Function
8	ACHE,AKT,alpha actinin,calpain,CD3 (family),CLEC10A,CLEC10A:Tn antigens,cytokine,DNASE1L3,FcER1,FMOD,GIMAP1,growth factor,HTRA1,IDO,Inflammasome,Laminin1,MAC-1,MDK,MUC16,MUC3A,mucin,NLRP6,PLA2,PLA2G2A,PLA2G2D,pro-inflammatory cytokine,Secretory granule membrane proteins,selectin,SELL,serine protease,sphingomyelinase,SYNM,TCR (family),TLR	25	14	Carbohydrate Metabolism, Lipid Metabolism, Small Molecule Biochemistry
9	ADGRG3,ADORA2,BDNF,C16orf54,CCRL2,CLEC10A,CPXM1,DUOX1,endocannabinoid,EXOC3L4,FCAR,FENDRR,GDNF,GJD3,glycosylphosphatidylinositol,GPR119,GPRC5A,H3c10,HAS3,ITGB1,Klrd1,Mir223hg,N-arachidonoyl-dopamine,NRN1,PLA2G7,resolvin D5,RIGI,SIDT1,SNX20,TBC1D10C,TGFB1,TNF,TNFSF9,TSPAN11,XPNPEP2	25	14	Cell-To-Cell Signaling and Interaction, Hematological System Development and Function, Immune Cell Trafficking
10	14-3-3,ACY3,ADCY,AKAP6,Calcineurin (complex),calmodulin,CaMKII,CBFA2T3,CDH3,CREB,cytochrome C,EMX2,estrogen receptor,FKBP10,GP1BA,growth hormone,GSK3,HDAC,HNF4G,HSP70,JNK,LATS,LYL1,N-CoR,NFAT (complex),NFAT (family),NR1H,NR4A2,PDE3B,PEPCK,PKA,proinsulin,SOX8,transcription factor,WSCD1	23	13	Cellular Development, Cellular Growth and Proliferation, Hematological System Development and Function
11	AFF3,CCDC8,CCDC87,CEP68,CUL7:CCDC8:OBSL1,EZH2,FAM222A,G2E3,H2BC9,HNRNPL,IL17REL,JSRP1,KAT6B,KIAA1217,NEDD8-CUL9:RBX1:CUL7:CCDC8:OBSL1,NIBAN1,OBSL1,PLEKHG4B,PRDM11,PRUNE2,RIC1,RTTN,SCARA5,SPACA6,SPATA13,SULT1B1,TRIM54,TSPEAR,TTN,VBP1,VIRMA,ZNF12,ZNF469,ZNF611,ZNF831	23	13	Cancer, Developmental Disorder, Organismal Injury and Abnormalities
12	Abcb4,AGMAT,ALT,APCDD1L,ATP11A,BTLA,caspase,CD33,CD58,CR1,CR1L,CXCR1,CYBC1,Ficolin-rich granule membrane proteins,HRH2,HVCN1,IL2,lamin B,MMP25,nitrite,P2RX1,P2RX3,P2RX4,P2RX5,P2RX6,P2X purinoreceptors:ATP,P2X receptor,RUNX1 and FOXP3 control the development of regulatory T lymphocytes (Tregs),Secretory granule membrane proteins,SELL,SLC2A3,SPN,STK10,TESPA1,YIPF1	16	10	Cell-To-Cell Signaling and Interaction, Cellular Development, Cellular Movement
13	Activated ZAP-70,Antigen-bearing MHC Class II : TCR complex:CD4:Lck(Y505),AP-2 cargo,AP-2:cargo,CD28:GRAP2,CD3/TCR,CD3D,CD3G,CLASP proteins:cargo,EBF3,GRAP2,IL2R,IL7R,ITK,LCK,LCK/FYN,PI(4)P:AP-2:clathrin:ITSNs:EPS15:REPS1:SGIP1:NECAPs:AAK1:CLASP proteins:cargo:F-BAR proteins:BAR domain proteins:ARP2/3 complex:WASL:f-actin:HIP dimers:DNM:GDP:SYNJs,PI(4)P:AP-2:clathrin:ITSNs:EPS15:REPS1:SGIP1:NECAP…	14	9	Cell-mediated Immune Response, Cellular Development, Cellular Function and Maintenance
14	actin,Adaptor protein 1,ALP,BCL11B,CD3 (complex),CDHR2,CK2,cofilin,ERM,F Actin,F5,Fibrinogen,fibrinogen (family),focal adhesion kinase,HDL,HSP90 (family),IL1,Integrin alpha L beta 2,JINK1/2,Laminin (complex),LDL,MEK,MMRN1,MYO7B,PEG10,PKC,PRKCB,PTK,RAS homolog,SELP,SOS,SRC (family),TCR (complex),TGF beta,ZBTB32	14	9	Dermatological Diseases and Conditions, Immunological Disease, Organismal Injury and Abnormalities
Abbreviation: DEGs, differentially expressed genes; IPA, Ingenuity Pathway Analysis

## Sheet: Supplementary Table 3
Supplementary Table 3. Recurrence-free survival differences between high and low expression groups of differentially expressed genes
Symbol	High group N	Low group N	log-rank p
NGFR	17	7	0.0376471
DPYSL3	17	7	0.0146338
IRF8	17	7	0.00173259
STK36	17	7	0.0156231
CREB3L1	17	7	0.0224177
FOLR1	17	7	0.047046
HTRA1	17	7	0.00348866
KIAA1217	12	12	0.0415047
ACY3	9	15	0.0465696
WDFY4	10	14	0.00293039
EXOC3L4	14	10	0.00113314
BATF	9	15	0.0139811
MMP25	13	11	0.045116
IKZF3	10	14	0.0211885
FKBP10	17	7	0.0460661
TSPEAR	14	10	0.0142195
GPR68	15	9	0.00479838
SEMA3F	16	8	0.0177167
P2RX5	10	14	0.0183898
IL7R	11	13	0.000715611
NSG1	16	8	0.000580656
FOSL2	17	7	0.0391736
PTPRC	9	15	0.00266101
C15orf39	17	7	0.00182161
ITGAL	9	15	0.0304818
TREML2	8	16	0.00545214
PI15	13	11	0.0174764
SCGB1D2	10	14	0.0168469
F2RL3	13	11	0.0134864
IGFBP2	16	8	0.0176873
SASH3	15	9	0.0107723
Abbreviation: RFS, recurrence-free survival; DEGs, diffferentially expressed genes

## Sheet: Supplementary Table 4
Supplementary Table 4. Clinical and pathological characteristics of patients included in tissue microarrays and immunohistochemistry analysis
	Variables			Totala	IL7Rb	IRF-8b	GPR68b	PTPRCb	WDFY4b	NSG1b
		Number of cases		34	32	33	32	32	30	31
		Age (years)
			Mean (SD)	51.82 (7.77)	51.63 (6.96)	52.48 (6.84)	52.50 (6.96)	51.63 (7.93)	52.63 (6.90)	52.32 (7.00)
		Histology, n (%)
			Serous	34 (100)	32 (100)	33 (100)	32 (100)	32 (100)	30 (100)	31 (100)
		FIGO stage, n (%)
			I/II	3 (8.82)	3 (9.38)	3 (9.09)	3 (9.38)	3 (9.38)	3 (10)	3 (9.68)
			III/IV	31 (91.18)	29 (90.63)	30 (90.91)	29 (90.63)	29 (90.63)	27 (90)	28 (90.32)
		Grade, n (%)
			Well/Moderate	16 (47.06)	16 (50)	16 (48.48)	15 (46.88)	16 (50)	15 (50)	15 (48.39)
			Poor	17 (50)	15 (46.88)	17 (51.52)	16 (50)	15 (46.88)	14 (46.67)	15 (48.39)
			Unknown	1 (2.94)	1 (3.13)	1 (3.03)	1 (3.13)	1 (3.13)	1 (3.33)	1 (3.23)
		Pre CA-125 (U/ml)
			Mean (SD)	1731 (2230)	1694 (2288)	1783 (2244)	1788 (2279)	1694 (2288)	1751 (2345)	1748 (2305)
			a Patients used for TMA construction
			b Patients used for IHC scoring

## Sheet: Supplementary Table 5
Supplementary Table 5. Expression correlation among four differentially expressed genes
Tissue	Gene1	Gene2	Correlation	p
Primary	IL7R	IL7R	1	7.26876e-07
Primary	IL7R	IRF8	0.753043	3.4607e-05
Primary	IL7R	PTPRC	0.897391	2.69993e-06
Primary	IL7R	NSG1	-0.287826	0.172193
Primary	IRF8	IL7R	0.753043	3.4607e-05
Primary	IRF8	IRF8	1	7.26876e-07
Primary	IRF8	PTPRC	0.773913	1.46449e-05
Primary	IRF8	NSG1	-0.301739	0.151684
Primary	PTPRC	IL7R	0.897391	2.69993e-06
Primary	PTPRC	IRF8	0.773913	1.46449e-05
Primary	PTPRC	PTPRC	1	7.26876e-07
Primary	PTPRC	NSG1	-0.146087	0.494101
Primary	NSG1	IL7R	-0.287826	0.172193
Primary	NSG1	IRF8	-0.301739	0.151684
Primary	NSG1	PTPRC	-0.146087	0.494101
Primary	NSG1	NSG1	1	7.26876e-07
Recurrent	IL7R	IL7R	1	7.26876e-07
Recurrent	IL7R	IRF8	0.67913	0.00037276
Recurrent	IL7R	PTPRC	0.723478	9.97468e-05
Recurrent	IL7R	NSG1	-0.377391	0.069904
Recurrent	IRF8	IL7R	0.67913	0.00037276
Recurrent	IRF8	IRF8	1	7.26876e-07
Recurrent	IRF8	PTPRC	0.743478	4.96927e-05
Recurrent	IRF8	NSG1	-0.23913	0.259228
Recurrent	PTPRC	IL7R	0.723478	9.97468e-05
Recurrent	PTPRC	IRF8	0.743478	4.96927e-05
Recurrent	PTPRC	PTPRC	1	7.26876e-07
Recurrent	PTPRC	NSG1	-0.207826	0.328251
Recurrent	NSG1	IL7R	-0.377391	0.069904
Recurrent	NSG1	IRF8	-0.23913	0.259228
Recurrent	NSG1	PTPRC	-0.207826	0.328251
Recurrent	NSG1	NSG1	1	7.26876e-07
Abbreviation: DEGs, differentially expressed genes; p, p-value

## Sheet: Supplementary Table 6
Supplementary Table 6. Expression correlation between four differentially expressed genes and 36 differentially expressed proteins
Tissue	Gene	Protein	Correlation	p
Primary	IL7R	ADAMTS15	0.0833333	0.843182
Primary	IL7R	AMBP	0.866667	0.00450838
Primary	IL7R	ATP6AP2	-0.333333	0.385323
Primary	IL7R	BIRC2	0.466667	0.212522
Primary	IL7R	CA12	-0.433333	0.249917
Primary	IL7R	CAMKK1	0.0833333	0.843182
Primary	IL7R	CHAC2	0.366667	0.33626
Primary	IL7R	CTSF	-0.45	0.229817
Primary	IL7R	DAB2	0.15	0.708069
Primary	IL7R	DCBLD2	-0.366667	0.33626
Primary	IL7R	ERBB2	-0.583333	0.107997
Primary	IL7R	ERBIN	0.266667	0.493331
Primary	IL7R	FEN1	-0.933333	0.000749559
Primary	IL7R	FLT4	-0.233333	0.551709
Primary	IL7R	FOXO3	0	1
Primary	IL7R	FURIN	-0.533333	0.147525
Primary	IL7R	GALNT10	-0.216667	0.580941
Primary	IL7R	GFAP	0.55	0.132777
Primary	IL7R	GPC1	-0.4	0.291193
Primary	IL7R	HAVCR1	0.45	0.229817
Primary	IL7R	HDGF	0.766667	0.02139
Primary	IL7R	IGF1R	-0.2	0.613404
Primary	IL7R	IL13RA1	-0.683333	0.0503197
Primary	IL7R	LHB	-0.133333	0.743541
Primary	IL7R	LPCAT2	-0.483333	0.1938
Primary	IL7R	LRRC25	-0.733333	0.0311232
Primary	IL7R	LTA4H	-0.666667	0.05889
Primary	IL7R	NPY	0.633333	0.0760362
Primary	IL7R	RBP5	-0.15	0.708069
Primary	IL7R	RIGI	-0.916667	0.00131173
Primary	IL7R	RILP	0.633333	0.0760362
Primary	IL7R	RSPO3	0.183333	0.64364
Primary	IL7R	SMAD5	0.3	0.436624
Primary	IL7R	TBL1X	-0.75	0.0254905
Primary	IL7R	VPS53	0.483333	0.1938
Primary	IL7R	WFDC2	-0.583333	0.107997
Primary	IRF8	ADAMTS15	-0.15	0.708069
Primary	IRF8	AMBP	0.75	0.0254905
Primary	IRF8	ATP6AP2	0.0333333	0.948391
Primary	IRF8	BIRC2	0.483333	0.1938
Primary	IRF8	CA12	-0.45	0.229817
Primary	IRF8	CAMKK1	0.3	0.436624
Primary	IRF8	CHAC2	0.483333	0.1938
Primary	IRF8	CTSF	-0.05	0.911618
Primary	IRF8	DAB2	0.4	0.291193
Primary	IRF8	DCBLD2	-0.283333	0.462991
Primary	IRF8	ERBB2	-0.333333	0.385323
Primary	IRF8	ERBIN	0.6	0.0967978
Primary	IRF8	FEN1	-0.666667	0.05889
Primary	IRF8	FLT4	-0.1	0.809981
Primary	IRF8	FOXO3	0.333333	0.385323
Primary	IRF8	FURIN	-0.383333	0.3125
Primary	IRF8	GALNT10	-0.266667	0.493331
Primary	IRF8	GFAP	0.45	0.229817
Primary	IRF8	GPC1	-0.55	0.132777
Primary	IRF8	HAVCR1	-0.233333	0.551709
Primary	IRF8	HDGF	0.566667	0.120574
Primary	IRF8	IGF1R	-0.0166667	0.98157
Primary	IRF8	IL13RA1	-0.6	0.0967978
Primary	IRF8	LHB	-0.183333	0.64364
Primary	IRF8	LPCAT2	-0.65	0.0665619
Primary	IRF8	LRRC25	-0.566667	0.120574
Primary	IRF8	LTA4H	-0.316667	0.41008
Primary	IRF8	NPY	0.683333	0.0503197
Primary	IRF8	RBP5	-0.0166667	0.98157
Primary	IRF8	RIGI	-0.7	0.043254
Primary	IRF8	RILP	0.7	0.043254
Primary	IRF8	RSPO3	0.1	0.809981
Primary	IRF8	SMAD5	0.183333	0.64364
Primary	IRF8	TBL1X	-0.45	0.229817
Primary	IRF8	VPS53	0.616667	0.0857253
Primary	IRF8	WFDC2	-0.35	0.358581
Primary	NSG1	ADAMTS15	0.3	0.436624
Primary	NSG1	AMBP	-0.116667	0.775628
Primary	NSG1	ATP6AP2	-0.1	0.809981
Primary	NSG1	BIRC2	0.133333	0.743541
Primary	NSG1	CA12	0.0833333	0.843182
Primary	NSG1	CAMKK1	0.483333	0.1938
Primary	NSG1	CHAC2	0.216667	0.580941
Primary	NSG1	CTSF	0.216667	0.580941
Primary	NSG1	DAB2	0.516667	0.1618
Primary	NSG1	DCBLD2	-0.116667	0.775628
Primary	NSG1	ERBB2	-0.233333	0.551709
Primary	NSG1	ERBIN	0.216667	0.580941
Primary	NSG1	FEN1	0.35	0.358581
Primary	NSG1	FLT4	0.2	0.613404
Primary	NSG1	FOXO3	0.333333	0.385323
Primary	NSG1	FURIN	0.15	0.708069
Primary	NSG1	GALNT10	0.216667	0.580941
Primary	NSG1	GFAP	0.166667	0.677745
Primary	NSG1	GPC1	0.25	0.520635
Primary	NSG1	HAVCR1	-0.383333	0.3125
Primary	NSG1	HDGF	-0.0166667	0.98157
Primary	NSG1	IGF1R	-0.233333	0.551709
Primary	NSG1	IL13RA1	0.266667	0.493331
Primary	NSG1	LHB	0.366667	0.33626
Primary	NSG1	LPCAT2	-0.0333333	0.948391
Primary	NSG1	LRRC25	0.433333	0.249917
Primary	NSG1	LTA4H	-0.0333333	0.948391
Primary	NSG1	NPY	-0.683333	0.0503197
Primary	NSG1	RBP5	0.5	0.177662
Primary	NSG1	RIGI	0.516667	0.1618
Primary	NSG1	RILP	0.0666667	0.880093
Primary	NSG1	RSPO3	0.3	0.436624
Primary	NSG1	SMAD5	0.5	0.177662
Primary	NSG1	TBL1X	0.15	0.708069
Primary	NSG1	VPS53	0.2	0.613404
Primary	NSG1	WFDC2	0.133333	0.743541
Primary	PTPRC	ADAMTS15	0.183333	0.64364
Primary	PTPRC	AMBP	0.633333	0.0760362
Primary	PTPRC	ATP6AP2	0.05	0.911618
Primary	PTPRC	BIRC2	0.433333	0.249917
Primary	PTPRC	CA12	-0.333333	0.385323
Primary	PTPRC	CAMKK1	0.383333	0.3125
Primary	PTPRC	CHAC2	0.4	0.291193
Primary	PTPRC	CTSF	0.183333	0.64364
Primary	PTPRC	DAB2	0.316667	0.41008
Primary	PTPRC	DCBLD2	-0.266667	0.493331
Primary	PTPRC	ERBB2	-0.266667	0.493331
Primary	PTPRC	ERBIN	0.65	0.0665619
Primary	PTPRC	FEN1	-0.566667	0.120574
Primary	PTPRC	FLT4	-0.2	0.613404
Primary	PTPRC	FOXO3	0.25	0.520635
Primary	PTPRC	FURIN	-0.266667	0.493331
Primary	PTPRC	GALNT10	-0.183333	0.64364
Primary	PTPRC	GFAP	0.333333	0.385323
Primary	PTPRC	GPC1	-0.366667	0.33626
Primary	PTPRC	HAVCR1	-0.2	0.613404
Primary	PTPRC	HDGF	0.6	0.0967978
Primary	PTPRC	IGF1R	-0.05	0.911618
Primary	PTPRC	IL13RA1	-0.55	0.132777
Primary	PTPRC	LHB	-0.3	0.436624
Primary	PTPRC	LPCAT2	-0.5	0.177662
Primary	PTPRC	LRRC25	-0.333333	0.385323
Primary	PTPRC	LTA4H	-0.216667	0.580941
Primary	PTPRC	NPY	0.366667	0.33626
Primary	PTPRC	RBP5	0	1
Primary	PTPRC	RIGI	-0.6	0.0967978
Primary	PTPRC	RILP	0.6	0.0967978
Primary	PTPRC	RSPO3	0.0666667	0.880093
Primary	PTPRC	SMAD5	0.316667	0.41008
Primary	PTPRC	TBL1X	-0.283333	0.462991
Primary	PTPRC	VPS53	0.5	0.177662
Primary	PTPRC	WFDC2	-0.316667	0.41008
Recurrent	IL7R	ADAMTS15	-0.133333	0.743541
Recurrent	IL7R	AMBP	-0.383333	0.3125
Recurrent	IL7R	ATP6AP2	-0.466667	0.212522
Recurrent	IL7R	BIRC2	0.35	0.358581
Recurrent	IL7R	CA12	-0.3	0.436624
Recurrent	IL7R	CAMKK1	0.416667	0.269582
Recurrent	IL7R	CHAC2	0.883333	0.0030754
Recurrent	IL7R	CTSF	-0.116667	0.775628
Recurrent	IL7R	DAB2	0.416667	0.269582
Recurrent	IL7R	DCBLD2	-0.116667	0.775628
Recurrent	IL7R	ERBB2	-0.316667	0.41008
Recurrent	IL7R	ERBIN	0.816667	0.0107694
Recurrent	IL7R	FEN1	0.5	0.177662
Recurrent	IL7R	FLT4	0.3	0.436624
Recurrent	IL7R	FOXO3	0.2	0.613404
Recurrent	IL7R	FURIN	-0.2	0.613404
Recurrent	IL7R	GALNT10	-0.183333	0.64364
Recurrent	IL7R	GFAP	-0.0666667	0.880093
Recurrent	IL7R	GPC1	-0.55	0.132777
Recurrent	IL7R	HAVCR1	-0.466667	0.212522
Recurrent	IL7R	HDGF	-0.1	0.809981
Recurrent	IL7R	IGF1R	0.166667	0.677745
Recurrent	IL7R	IL13RA1	-0.2	0.613404
Recurrent	IL7R	LHB	0.65	0.0665619
Recurrent	IL7R	LPCAT2	-0.15	0.708069
Recurrent	IL7R	LRRC25	0.3	0.436624
Recurrent	IL7R	LTA4H	0.583333	0.107997
Recurrent	IL7R	NPY	-0.466667	0.212522
Recurrent	IL7R	RBP5	0.0666667	0.880093
Recurrent	IL7R	RIGI	0.716667	0.0368662
Recurrent	IL7R	RILP	0.583333	0.107997
Recurrent	IL7R	RSPO3	0.7	0.043254
Recurrent	IL7R	SMAD5	-0.416667	0.269582
Recurrent	IL7R	TBL1X	0.333333	0.385323
Recurrent	IL7R	VPS53	0.7	0.043254
Recurrent	IL7R	WFDC2	0.233333	0.551709
Recurrent	IRF8	ADAMTS15	0.333333	0.385323
Recurrent	IRF8	AMBP	-0.516667	0.1618
Recurrent	IRF8	ATP6AP2	-0.233333	0.551709
Recurrent	IRF8	BIRC2	0.133333	0.743541
Recurrent	IRF8	CA12	-0.333333	0.385323
Recurrent	IRF8	CAMKK1	-0.0666667	0.880093
Recurrent	IRF8	CHAC2	0.483333	0.1938
Recurrent	IRF8	CTSF	0.216667	0.580941
Recurrent	IRF8	DAB2	0.05	0.911618
Recurrent	IRF8	DCBLD2	-0.166667	0.677745
Recurrent	IRF8	ERBB2	-0.3	0.436624
Recurrent	IRF8	ERBIN	0.55	0.132777
Recurrent	IRF8	FEN1	0.216667	0.580941
Recurrent	IRF8	FLT4	-0.183333	0.64364
Recurrent	IRF8	FOXO3	-0.0666667	0.880093
Recurrent	IRF8	FURIN	-0.366667	0.33626
Recurrent	IRF8	GALNT10	-0.333333	0.385323
Recurrent	IRF8	GFAP	-0.5	0.177662
Recurrent	IRF8	GPC1	-0.533333	0.147525
Recurrent	IRF8	HAVCR1	-0.633333	0.0760362
Recurrent	IRF8	HDGF	0.116667	0.775628
Recurrent	IRF8	IGF1R	0.3	0.436624
Recurrent	IRF8	IL13RA1	-0.183333	0.64364
Recurrent	IRF8	LHB	0.116667	0.775628
Recurrent	IRF8	LPCAT2	0.05	0.911618
Recurrent	IRF8	LRRC25	0.666667	0.05889
Recurrent	IRF8	LTA4H	0.55	0.132777
Recurrent	IRF8	NPY	-0.566667	0.120574
Recurrent	IRF8	RBP5	0.0333333	0.948391
Recurrent	IRF8	RIGI	0.733333	0.0311232
Recurrent	IRF8	RILP	-0.0166667	0.98157
Recurrent	IRF8	RSPO3	0.0666667	0.880093
Recurrent	IRF8	SMAD5	-0.65	0.0665619
Recurrent	IRF8	TBL1X	0.716667	0.0368662
Recurrent	IRF8	VPS53	0.1	0.809981
Recurrent	IRF8	WFDC2	0.0666667	0.880093
Recurrent	NSG1	ADAMTS15	-0.1	0.809981
Recurrent	NSG1	AMBP	0.15	0.708069
Recurrent	NSG1	ATP6AP2	0.0166667	0.98157
Recurrent	NSG1	BIRC2	0.366667	0.33626
Recurrent	NSG1	CA12	0.0666667	0.880093
Recurrent	NSG1	CAMKK1	0.0833333	0.843182
Recurrent	NSG1	CHAC2	0.0333333	0.948391
Recurrent	NSG1	CTSF	-0.4	0.291193
Recurrent	NSG1	DAB2	0.216667	0.580941
Recurrent	NSG1	DCBLD2	-0.2	0.613404
Recurrent	NSG1	ERBB2	-0.316667	0.41008
Recurrent	NSG1	ERBIN	0.0666667	0.880093
Recurrent	NSG1	FEN1	-0.366667	0.33626
Recurrent	NSG1	FLT4	-0.316667	0.41008
Recurrent	NSG1	FOXO3	0.0666667	0.880093
Recurrent	NSG1	FURIN	-0.55	0.132777
Recurrent	NSG1	GALNT10	-0.283333	0.462991
Recurrent	NSG1	GFAP	0.266667	0.493331
Recurrent	NSG1	GPC1	-0.416667	0.269582
Recurrent	NSG1	HAVCR1	-0.383333	0.3125
Recurrent	NSG1	HDGF	0.216667	0.580941
Recurrent	NSG1	IGF1R	0	1
Recurrent	NSG1	IL13RA1	-0.466667	0.212522
Recurrent	NSG1	LHB	0.116667	0.775628
Recurrent	NSG1	LPCAT2	-0.45	0.229817
Recurrent	NSG1	LRRC25	-0.133333	0.743541
Recurrent	NSG1	LTA4H	-0.283333	0.462991
Recurrent	NSG1	NPY	0.0666667	0.880093
Recurrent	NSG1	RBP5	0.216667	0.580941
Recurrent	NSG1	RIGI	-0.0666667	0.880093
Recurrent	NSG1	RILP	0	1
Recurrent	NSG1	RSPO3	0.116667	0.775628
Recurrent	NSG1	SMAD5	0.283333	0.462991
Recurrent	NSG1	TBL1X	0.05	0.911618
Recurrent	NSG1	VPS53	0.2	0.613404
Recurrent	NSG1	WFDC2	-0.283333	0.462991
Recurrent	PTPRC	ADAMTS15	0.0333333	0.948391
Recurrent	PTPRC	AMBP	-0.233333	0.551709
Recurrent	PTPRC	ATP6AP2	-0.05	0.911618
Recurrent	PTPRC	BIRC2	0.5	0.177662
Recurrent	PTPRC	CA12	-0.333333	0.385323
Recurrent	PTPRC	CAMKK1	0.383333	0.3125
Recurrent	PTPRC	CHAC2	0.733333	0.0311232
Recurrent	PTPRC	CTSF	0.0833333	0.843182
Recurrent	PTPRC	DAB2	0.55	0.132777
Recurrent	PTPRC	DCBLD2	-0.0833333	0.843182
Recurrent	PTPRC	ERBB2	-0.483333	0.1938
Recurrent	PTPRC	ERBIN	0.85	0.00607363
Recurrent	PTPRC	FEN1	0.616667	0.0857253
Recurrent	PTPRC	FLT4	-0.516667	0.1618
Recurrent	PTPRC	FOXO3	0.5	0.177662
Recurrent	PTPRC	FURIN	-0.2	0.613404
Recurrent	PTPRC	GALNT10	-0.35	0.358581
Recurrent	PTPRC	GFAP	-0.4	0.291193
Recurrent	PTPRC	GPC1	-0.65	0.0665619
Recurrent	PTPRC	HAVCR1	-0.85	0.00607363
Recurrent	PTPRC	HDGF	0.516667	0.1618
Recurrent	PTPRC	IGF1R	0.366667	0.33626
Recurrent	PTPRC	IL13RA1	-0.316667	0.41008
Recurrent	PTPRC	LHB	0.466667	0.212522
Recurrent	PTPRC	LPCAT2	-0.116667	0.775628
Recurrent	PTPRC	LRRC25	0.2	0.613404
Recurrent	PTPRC	LTA4H	0.766667	0.02139
Recurrent	PTPRC	NPY	-0.766667	0.02139
Recurrent	PTPRC	RBP5	-0.0333333	0.948391
Recurrent	PTPRC	RIGI	0.916667	0.00131173
Recurrent	PTPRC	RILP	0.216667	0.580941
Recurrent	PTPRC	RSPO3	0.35	0.358581
Recurrent	PTPRC	SMAD5	-0.2	0.613404
Recurrent	PTPRC	TBL1X	0.733333	0.0311232
Recurrent	PTPRC	VPS53	0.383333	0.3125
Recurrent	PTPRC	WFDC2	0.5	0.177662
Abbreviation: DEGs, differentially expressed genes; DEPs, differentially expressed proteins; p, p-value

## Sheet: Supplementary Table 7
Supplementary Table 7. Functional classification of recurrence-associated differentially expressed proteins and their implicated signaling pathways
Group	Protein	Pathway	Description
Functional gain	CHAC2	MAPK pathway	CHAC2 enhances lung cancer cell proliferation by elevating reactive oxygen species (ROS) levels, thereby activating the MAPK signalling pathway
	ERBIN		ERBIN knockout suppresses ERBB2-dependent proliferation in breast cancer cells.
	LTA4H		Elevated LTA4H expression correlates with poor prognosis in ovarian cancer, while LTA4H depletion suppresses cell growth and promotes apoptosis
	HAVCR1		HAVCR1 modulates the MEK/ERK signalling pathway in gastric adenocarcinomas, thereby influencing tumour progression and patient outcomes
	NPY		A constitutively active NPY/Y2R autocrine loop, operating via the p44/42 MAPK pathway, is crucial for sustaining tumour cell proliferation in neuroblastoma
Functional loss	AMBP	-
	HDGF	PI3K-AKT-mTOR pathway MAPK pathway	HDGF contributes to resistance against gefitinib by activating both the Akt and ERK signalling pathways
	FEN1	Base excision repair	FEN1-mediated endonucleolytic cleavage facilitates R-loop resolution through the base excision repair (BER) pathway, thereby preserving genome integrity
	LRRC25	NF-κB	LRRC25 has been identified as a novel inhibitor of the NF-κB signalling pathway
Peng, W., et al. (2023). CHAC2 promotes lung adenocarcinoma by regulating ROS-mediated MAPK pathway activation. Journal of Cancer.
Tao, Y., et al. (2014). Role of Erbin in ErbB2-dependent breast tumour growth. Proceedings of the National Academy of Sciences.
Guo, Z., et al. (2024). Targeting LTA4H facilitates the reshaping of the immune microenvironment mediated by CCL5 and sensitises ovarian cancer to Cisplatin. Science China Life Sciences.
Xue, J., et al. (2019). HAVCR1 affects the MEK/ERK pathway in gastric adenocarcinomas and influences tumour progression and patient outcome. Gastroenterology Research and Practice.
Tilan, J., & Kitlinska, J. (2016). Neuropeptide Y (NPY) in tumor growth and progression: Lessons learned from pediatric oncology. Neuropeptides.
Han, S., et al. (2023). HDGF promotes gefitinib resistance by activating the PI3K/AKT and MEK/ERK signaling pathways in non-small cell lung cancer. Cell Death & Disease.
Laverde, E. E., et al. (2022). Flap endonuclease 1 endonucleolytically processes RNA to resolve R-loops through DNA base excision repair. Genes.
Feng, Y., et al. (2017). LRRC25 functions as an inhibitor of NF-κB signaling pathway by promoting p65/RelA for autophagic degradation. Scientific Reports.

## Sheet: Supplementary Table 8
Supplementary Table 8. Summary of Preclinical and Clinical Studies Targeting or Involving IL7R, IRF8, PTPRC (CD45), and NSG1
Target	Study / Trial	Disease Context	Study Type	Key Findings / Relevance	Reference
IL7R	CD30.CAR-T cells engineered with constitutively active IL-7 receptor (C7R, NCT06176690)	Relapsed / refractory CD30-positive lymphomas	Phase I clinical trial	C7R signaling enhanced CAR-T cell survival and persistence, supporting IL7R modulation as a therapeutic strategy	1
	Lusvertikimab (OSE-127), anti-IL-7Rα monoclonal antibody (NCT04882007)	Ulcerative colitis	Phase II clinical trial	IL7R blockade demonstrated clinical efficacy and safety, highlighting IL7R as a viable therapeutic target
	IL-7R inhibition in T-cell acute lymphoblastic leukemia models	T-cell Acute Lymphoblastic Leukemia(T-ALL)	Preclinical	IL7R signaling blockade reduced leukemic burden, supporting IL7R-directed therapy development
IRF8	Tamibarotene-based therapy in biomarker-selected AML/MDS (NCT02807558)	Acute myeloid leukemia (AML) and high-risk myelodysplastic syndrome (MDS)	Phase II clinical trial	Patients with IRF8/RARA-high signatures showed clinical benefit, suggesting IRF8 as a predictive biomarker
	IRF8 immunohistochemistry in myeloid sarcoma and BPDCN	Hematologic malignancies	Translational validation study	IRF8 expression showed high diagnostic value for hematopoietic tumors	2
	IRF8-associated transcriptional pathway studies	Myeloid leukemias	Preclinical	IRF8 implicated in leukemogenesis and immune regulation, supporting its role as a molecular biomarker	3
PTPRC (CD45)	131I-anti-CD45 antibody conditioning before stem-cell transplant (NCT00008177)	Acute leukemia / MDS	Phase I clinical trial	Targeted anti-CD45 radioimmunotherapy safely delivered high radiation to leukemic tissue	4
	Anti-CD45 CAR-T therapy with epitope-edited hematopoietic stem cells	Hematologic malignancies	Preclinical	Universal CD45-targeted CAR-T approach eradicated leukemia in models	5
	CD45 expression and immune infiltration in lung adenocarcinoma	Lung cancer	Translational cohort analysis	Reduced CD45 expression associated with poor prognosis and reduced immune activity	6
NSG1	NSG1 overexpression in esophageal squamous cell carcinoma	ESCC	Preclinical	NSG1 promoted EMT and glycolytic activation via TGF-β/Smad signaling and correlated with poor survival	7
	NSG1 as a downstream effector of miR-107 in hypopharyngeal carcinoma	HSCC	Preclinical	NSG1 enhanced tumor cell proliferation and invasion, identifying it as a therapeutic candidate	8
1	Shum T, Omer B, Tashiro H, et al. Constitutive Signaling from an Engineered IL7 Receptor Promotes Durable Tumor Elimination by Tumor-Redirected T Cells. Cancer Discov. 2017;7(11):1238-1247. doi:10.1158/2159-8290.CD-17-0538
2	McQuaid DC, Panse G, Wang WL, Pinkus GS, Katz SG, Xu ML. Global assessment of IRF8 as a novel cancer biomarker. Hum Pathol. 2022;122:1-10. doi:10.1016/j.humpath.2022.01.004
3	Liss F, Frech M, Wang Y, et al. IRF8 Is an AML-Specific Susceptibility Factor That Regulates Signaling Pathways and Proliferation of AML Cells. Cancers (Basel). 2021;13(4):764. Published 2021 Feb 12. doi:10.3390/cancers13040764
4	Matthews DC, Appelbaum FR, Eary JF, et al. Phase I study of (131)I-anti-CD45 antibody plus cyclophosphamide and total body irradiation for advanced acute leukemia and myelodysplastic syndrome. Blood. 1999;94(4):1237-1247.
5	Wellhausen N, O'Connell RP, Lesch S, et al. Epitope base editing CD45 in hematopoietic cells enables universal blood cancer immune therapy. Sci Transl Med. 2023;15(714):eadi1145. doi:10.1126/scitranslmed.adi1145
6	Hou Y, Yang Z, Yang Z, et al. PTPRC is an immunotherapeutic predictor and serum biomarker in lung adenocarcinoma correlated with immune cell infiltration. Sci Rep. 2025;15(1):29866. Published 2025 Aug 14. doi:10.1038/s41598-025-15565-w
7	Tu M, Yin X, Zhuang W, et al. NSG1 promotes glycolytic metabolism to enhance Esophageal squamous cell carcinoma EMT process by upregulating TGF-β. Cell Death Discov. 2023;9(1):391. Published 2023 Oct 23. doi:10.1038/s41420-023-01694-6
8	Hu Y, He Z, Han B, et al. miR-107 Targets NSG1 to Regulate Hypopharyngeal Squamous Cell Carcinoma Progression through ERK Pathway. Int J Mol Sci. 2024;25(11):5961. Published 2024 May 29. doi:10.3390/ijms25115961

## Sheet: Supplementary Figure S1
Supplementary Figure S1. Schematic overview of key signaling pathways and molecular interactions associated with HGSOC recurrence identified by integrative multi-omics analysis
